# Supplementary material for: The Transcriptional Signature of Active Tuberculosis Reflects Symptom Status in Extra-Pulmonary and Pulmonary Tuberculosis
Source: PLoS One. 2016 Oct 5;11(10):e0162220. doi: 10.1371/journal.pone.0162220 (PMC5051928; doi:10.1371/journal.pone.0162220)
Supplement: S1 Table — List of genes identified in earlier study [18] now by by hierarchical clustering of the dataset (healthy controls, pulmonary and extra-pulmonary TB patients only) revealed that this 380 meta-signature genes separate healthy controls from the majority of both pulmonary and extra-pulmonary TB patients. (XLSX) [file pone.0162220.s002.xlsx]

## Sheet: TableS1
S1 Table: List of 382 genes from Meta-analysis of TB versus Healthy Controls
Gene	Consistent overlaps	Direction of FC compared to control
AIM2	16	Up
BATF2	16	Up
FCGR1B	16	Up
HP	16	Up
TLR5	16	Up
ANKRD22	15	Up
C1QB	15	Up
CARD16	15	Up
CEACAM1	15	Up
CR1	15	Up
CREB5	15	Up
KCNJ15	15	Up
MAPK14	15	Up
NAIP	15	Up
SERPING1	15	Up
2004-09-01	15	Up
2001-03-01	14	Up
ANXA3	14	Up
APOL6	14	Up
CAMP	14	Up
CD36	14	Up
EPSTI1	14	Up
FAM198B	14	Up
FAM26F	14	Up
FCGBP	14	Down
FCGR1A	14	Up
FRMD3	14	Up
GBP1	14	Up
HPSE	14	Up
IFITM3	14	Up
LAP3	14	Up
LHFPL2	14	Up
MCEMP1	14	Up
MYOF	14	Up
PARP9	14	Up
PLSCR1	14	Up
STAT1	14	Up
TDRD9	14	Up
TIFA	14	Up
BMX	13	Up
C1QC	13	Up
CASP5	13	Up
CCR2	13	Up
CLEC4D	13	Up
DHRS9	13	Up
DISC1	13	Up
DYSF	13	Up
EPHA4	13	Down
FAM102A	13	Down
FBXO6	13	Up
GAS6	13	Up
GK	13	Up
GYG1	13	Up
IFIT3	13	Up
IGF2BP3	13	Up
IL15	13	Up
ITGB3	13	Up
LILRA5	13	Up
PASK	13	Down
PRRG4	13	Up
PSTPIP2	13	Up
RNF213	13	Up
S100A12	13	Up
SAMD9L	13	Up
SLC26A8	13	Up
SMARCD3	13	Up
TNFAIP6	13	Up
TNFRSF25	13	Down
TYMP	13	Up
XAF1	13	Up
ABCB1	12	Down
ABLIM1	12	Down
ACTA2	12	Up
ASGR2	12	Up
CALD1	12	Up
CARD17	12	Up
CETP	12	Up
CXCL10	12	Up
DUSP3	12	Up
ETV7	12	Up
F2RL1	12	Up
FCAR	12	Up
GBP4	12	Up
GBP5	12	Up
GPR183	12	Down
HIST1H2BD	12	Up
HIST1H3D	12	Up
HIST2H2AA3/HIST2H2AA4	12	Up
IFI35	12	Up
IFI44	12	Up
IFI44L	12	Up
IFIT2	12	Up
ITGA2B	12	Up
JAK2	12	Up
KIF1B	12	Up
KREMEN1	12	Up
LMNB1	12	Up
LPCAT2	12	Up
MYL9	12	Up
NELL2	12	Down
NLRC4	12	Up
OAS1	12	Up
OAS3	12	Up
OSM	12	Up
P2RY10	12	Down
PFKFB2	12	Up
RAB20	12	Up
RSAD2	12	Up
RTP4	12	Up
SLC6A12	12	Up
SOD2	12	Up
TCN2	12	Up
TIMM10	12	Up
TNFSF10	12	Up
UBE2L6	12	Up
VAMP5	12	Up
WARS	12	Up
YME1L1	12	Down
AK4	11	Up
ATF3	11	Up
BLK	11	Down
C2	11	Up
C9orf72	11	Up
CACNA1I	11	Down
CASP1	11	Up
CCR1	11	Up
CD274	11	Up
CD79A	11	Down
CEACAM8	11	Up
CMPK2	11	Up
CRISPLD2	11	Up
CXCR5	11	Down
DEFA1 (includes others)	11	Up
DSC2	11	Up
EPB41L3	11	Up
F5	11	Up
FAM20A	11	Up
FCGR3A/FCGR3B	11	Up
FYB	11	Up
GBP1P1	11	Up
GBP6	11	Up
GM2A	11	Up
GPR84	11	Up
GZMK	11	Down
HCAR2	11	Up
HCAR3	11	Up
HERC5	11	Up
HPCAL4	11	Down
HRK	11	Down
IFIH1	11	Up
IL1RN	11	Up
IL23A	11	Down
IRF7	11	Up
KLF12	11	Down
KLRB1	11	Down
LCN2	11	Up
LIMK2	11	Up
LRRK2	11	Up
LRRN3	11	Down
MCTP2	11	Up
MGST1	11	Up
MMP9	11	Up
MTHFD2	11	Up
MYLK	11	Up
NEAT1	11	Up
NMT2	11	Down
OLIG1	11	Down
P2RY14	11	Up
PLAUR	11	Up
PLOD2	11	Up
PML	11	Up
PROS1	11	Up
SCARF1	11	Up
SERPINA1	11	Up
SIGLEC16	11	Up
SIGLEC5	11	Up
SLAMF8	11	Up
SLC22A4	11	Up
SLC2A14	11	Up
SOCS1	11	Up
SOCS3	11	Up
SORT1	11	Up
ST3GAL4	11	Up
SYTL2	11	Down
TAP2	11	Up
TFPI	11	Up
TLR8	11	Up
TMEM144	11	Up
TRIM22	11	Up
TRIM6	11	Up
VNN1	11	Up
VPS9D1	11	Up
WDFY3	11	Up
XK	11	Up
ZAK	11	Up
ZNF438	11	Up
ACKR3	10	Down
ACSL1	10	Up
ADM	10	Up
AFF3	10	Down
ALAS2	10	Up
ALPK1	10	Up
AP5B1	10	Up
APOL1	10	Up
APOL2	10	Up
ASAP2	10	Up
AXIN2	10	Down
BACH2	10	Down
BCL6	10	Up
BPI	10	Up
CA4	10	Up
CACNA1E	10	Up
CACNA2D3	10	Down
CAMK2N1	10	Down
CARNS1	10	Down
CASP4	10	Up
CD151	10	Up
CD38	10	Up
CD8B	10	Down
CDK5RAP2	10	Up
CEACAM6	10	Up
CFB	10	Up
CLEC4E	10	Up
CLYBL	10	Down
COBLL1	10	Down
CREG1	10	Up
CTDSPL	10	Up
DDX60	10	Up
DHRS12	10	Up
DTX3L	10	Up
ELANE	10	Up
FAIM3	10	Down
FAS	10	Up
FCRLA	10	Down
FLVCR2	10	Up
FPR2	10	Up
GCH1	10	Up
GNG10	10	Up
GOLGA8A/GOLGA8B	10	Down
HOXA9	10	Up
IFIT1	10	Up
IRAK3	10	Up
ITGB5	10	Up
KCNJ2	10	Up
KLHDC8B	10	Up
KLHL3	10	Down
LCK	10	Down
LTF	10	Up
LY6E	10	Up
MARCO	10	Up
MCTP1	10	Up
MEGF9	10	Up
METTL7B	10	Up
MMP8	10	Up
MS4A1	10	Down
MT1G	10	Up
MUC1	10	Up
NAMPT	10	Up
NCR3	10	Down
NOD2	10	Up
NUDT16P1	10	Up
OSBPL10	10	Down
PARP14	10	Up
PFKFB3	10	Up
PSG3	10	Up
QPCT	10	Up
ROPN1L	10	Up
SCO2	10	Up
SELP	10	Up
SMCO4	10	Up
STEAP4	10	Up
STK3	10	Up
SYTL4	10	Up
TCF7	10	Down
TGFA	10	Up
TGM2	10	Up
TMEM140	10	Up
TMEM158	10	Up
TMEM51	10	Up
TREML1	10	Up
USP32	10	Up
ZNF540	10	Down
ADAM28	9	Down
ADCY3	9	Up
ALDH1A1	9	Up
ANO9	9	Down
AQP10	9	Up
ARG1	9	Up
ASPHD2	9	Up
ASPRV1	9	Up
BANK1	9	Down
BST1	9	Up
C1QA	9	Up
CCDC65	9	Down
CCR6	9	Down
CD19	9	Down
CD248	9	Down
CD96	9	Down
CHMP5	9	Up
CHPT1	9	Up
CLEC12A	9	Up
CLIC3	9	Down
CLUHP3	9	Down
CNIH4	9	Up
CTTN	9	Up
CXCR3	9	Down
DDX60L	9	Up
EBF1	9	Down
EPG5	9	Up
FAM159A	9	Down
FCRL2	9	Down
FCRL3	9	Down
FFAR2	9	Up
FLNB	9	Down
GADD45G	9	Up
GBP3	9	Up
GPR141	9	Up
GPR68	9	Down
GPR97	9	Up
GRIN3A	9	Up
GUCY1A3	9	Up
GUSBP1	9	Up
H2AFJ	9	Up
HIP1R	9	Down
HIST1H2BE	9	Up
HIST1H4H	9	Up
HIST2H2AB	9	Up
HIST2H2AC	9	Up
HIST2H2BE	9	Up
HNMT	9	Up
HSPA6	9	Up
ID3	9	Down
IFI6	9	Up
IFIT5	9	Up
IL18R1	9	Up
IL18RAP	9	Up
IL1B	9	Up
LACTB	9	Up
LEPR	9	Up
LIN7A	9	Up
LOC93432	9	Up
MAP7	9	Down
MGAM	9	Up
MIR600HG	9	Down
MSRB3	9	Up
OASL	9	Up
ODF3B	9	Up
OPLAH	9	Up
PDCD1LG2	9	Up
PDE9A	9	Down
PF4V1	9	Up
PGLYRP1	9	Up
PMEPA1	9	Down
PNKD	9	Up
PSG9	9	Up
PSMB9	9	Up
PVRL2	9	Up
RAB24	9	Up
REPS2	9	Up
RHOT1	9	Up
SAMD14	9	Up
SAMD4A	9	Up
SELM	9	Down
SH2D1B	9	Down
SH3BGRL2	9	Up
SIPA1L2	9	Up
SMA4	9	Up
SNX10	9	Up
SPATS2L	9	Up
SPIB	9	Down
STX11	9	Up
SUCNR1	9	Up
SULT1B1	9	Up
TLR4	9	Up
TNFSF13B	9	Up
TRIM69	9	Up
TSPYL2	9	Down
VNN2	9	Up
VPREB3	9	Down
ZDHHC19	9	Up
