# Supplementary material for: The Transcriptional Signature of Active Tuberculosis Reflects Symptom Status in Extra-Pulmonary and Pulmonary Tuberculosis
Source: PLoS One. 2016 Oct 5;11(10):e0162220. doi: 10.1371/journal.pone.0162220 (PMC5051928; doi:10.1371/journal.pone.0162220)
Supplement: S4 Table — (XLS) [file pone.0162220.s005.xls]

## Sheet: common_694_15
S4 Table: Common genes between TB and Sarcoidosis and unique genes for TB and sarcoidosis
Probe_Id	Entrez_Gene_ID	Symbol	Definition	Log FC ( TBvHC T Test unpaired p (Corr) cut-off = 0.05 )	p (Corr) ( TBvHC T Test unpaired p (Corr) cut-off = 0.05 )	Log FC ( Sarcoid_HC T Test unpaired p (Corr) cut-off = 0.05 )	p (Corr) ( Sarcoid_HC T Test unpaired p (Corr) cut-off = 0.05)	Log FC ( TBvSarcoid_T Test unpaired p (Corr) cut-off = 1.0)	p (Corr) ( TBvSarcoid_T Test unpaired p (Corr) cut-off = 1.0 )
ILMN_2396903	3772	KCNJ15	Homo sapiens potassium inwardly-rectifying channel, subfamily J, member 15 (KCNJ15), transcript variant 3, mRNA.	1.30842	3.67079e-16	0.887754	3.16097e-08	0.420667	0.0152599
ILMN_1653652	5788	PTPRC	Homo sapiens protein tyrosine phosphatase, receptor type, C (PTPRC), transcript variant 4, mRNA.	0.580466	3.90994e-06	0.746343	7.69034e-09	-0.165877	0.270748
ILMN_1705750	7052	TGM2	Homo sapiens transglutaminase 2 (C polypeptide, protein-glutamine-gamma-glutamyltransferase) (TGM2), transcript variant 1, mRNA.	0.73739	7.13497e-06	0.792692	3.35917e-06	-0.0553021	0.836116
ILMN_1671818	10911	UTS2	Homo sapiens urotensin 2 (UTS2), transcript variant 2, mRNA.	0.894404	0.000907515	0.64078	0.0159866	0.253624	0.537987
ILMN_1658835	858	CAV2	Homo sapiens caveolin 2 (CAV2), transcript variant 1, mRNA.	0.52088	2.98397e-06	0.472149	1.01666e-05	0.048731	0.812375
ILMN_1752562	6374	CXCL5	Homo sapiens chemokine (C-X-C motif) ligand 5 (CXCL5), mRNA.	0.394613	0.0266527	0.459312	0.0217373	-0.0646989	0.816314
ILMN_2384056	2852	GPER	Homo sapiens G protein-coupled estrogen receptor 1 (GPER), transcript variant 3, mRNA.	0.498737	0.00229916	0.381228	0.03082	0.117509	0.698651
ILMN_1708323	212	ALAS2	Homo sapiens aminolevulinate, delta-, synthase 2 (ALAS2), nuclear gene encoding mitochondrial protein, transcript variant 2, mRNA.	0.68821	0.00215228	0.971343	0.000149659	-0.283133	0.341788
ILMN_2312606	3663	IRF5	Homo sapiens interferon regulatory factor 5 (IRF5), transcript variant 1, mRNA.	0.651664	0.000800908	0.641694	0.0063825	0.00997005	0.971847
ILMN_1781001	9021	SOCS3	Homo sapiens suppressor of cytokine signaling 3 (SOCS3), mRNA.	1.09609	7.16707e-12	0.87532	9.89947e-08	0.22077	0.265412
ILMN_1661631	11026	LILRA3	Homo sapiens leukocyte immunoglobulin-like receptor, subfamily A (without TM domain), member 3 (LILRA3), mRNA.	0.456505	0.0258395	0.592587	0.00504932	-0.136082	0.558783
ILMN_2403965	81567	TXNDC5	Homo sapiens thioredoxin domain containing 5 (TXNDC5), transcript variant 2, mRNA.	0.846641	7.27348e-05	0.71083	0.00341249	0.135812	0.677613
ILMN_2384181	10170	DHRS9	Homo sapiens dehydrogenase/reductase (SDR family) member 9 (DHRS9), transcript variant 1, mRNA.	1.84131	1.11051e-30	1.47481	4.37249e-19	0.366506	0.0210902
ILMN_1736729	4939	OAS2	Homo sapiens 2'-5'-oligoadenylate synthetase 2, 69/71kDa (OAS2), transcript variant 2, mRNA.	1.27266	8.68226e-15	0.871564	3.06682e-09	0.401092	0.0683843
ILMN_2410826	4938	OAS1	Homo sapiens 2',5'-oligoadenylate synthetase 1, 40/46kDa (OAS1), transcript variant 3, mRNA.	1.76123	1.80956e-22	1.50948	9.26413e-20	0.251748	0.266889
ILMN_2102721	728358	DEFA1B	Homo sapiens defensin, alpha 1B (DEFA1B), mRNA.	1.01449	0.000185295	1.45813	9.10635e-07	-0.443642	0.17299
ILMN_2292178	160364	CLEC12A	Homo sapiens C-type lectin domain family 12, member A (CLEC12A), transcript variant 1, mRNA.	0.634815	0.000649841	0.709241	0.00119754	-0.074426	0.754423
ILMN_1755843	116369	SLC26A8	Homo sapiens solute carrier family 26, member 8 (SLC26A8), transcript variant 1, mRNA.	1.52972	3.49107e-15	1.05464	5.69724e-08	0.475081	0.0257
ILMN_1810289	26509	FER1L3	Homo sapiens fer-1-like 3, myoferlin (C. elegans) (FER1L3), transcript variant 2, mRNA.	1.42111	3.22432e-19	1.19138	1.18682e-16	0.229739	0.271248
ILMN_2342835	9934	P2RY14	Homo sapiens purinergic receptor P2Y, G-protein coupled, 14 (P2RY14), transcript variant 2, mRNA.	2.35534	4.26369e-28	2.19756	4.54741e-23	0.157786	0.600099
ILMN_1690105	6772	STAT1	Homo sapiens signal transducer and activator of transcription 1, 91kDa (STAT1), transcript variant alpha, mRNA.	1.29654	1.67397e-28	1.08283	3.76021e-22	0.21371	0.0884549
ILMN_1687960	3985	LIMK2	Homo sapiens LIM domain kinase 2 (LIMK2), transcript variant 2b, mRNA.	1.08664	1.47064e-11	0.716561	3.46732e-06	0.370074	0.0410765
ILMN_1664543	3437	IFIT3	Homo sapiens interferon-induced protein with tetratricopeptide repeats 3 (IFIT3), mRNA.	2.83708	3.2152e-25	2.67174	6.97736e-20	0.165339	0.590015
ILMN_3223126	1890	TYMP	Homo sapiens thymidine phosphorylase (TYMP), transcript variant 3, mRNA.	1.25227	3.58208e-25	0.960306	8.31853e-17	0.291967	0.0228245
ILMN_1737627	1432	MAPK14	Homo sapiens mitogen-activated protein kinase 14 (MAPK14), transcript variant 1, mRNA.	1.17053	2.36545e-12	0.89437	7.10562e-08	0.27616	0.133611
ILMN_1664330	634	CEACAM1	Homo sapiens carcinoembryonic antigen-related cell adhesion molecule 1 (biliary glycoprotein) (CEACAM1), transcript variant 1, mRNA.	1.84081	3.01775e-27	1.44613	1.42582e-18	0.39468	0.0243691
ILMN_3272741	100130520	LOC100130520	PREDICTED: Homo sapiens similar to immune receptor expressed on myeloid cells 2 (LOC100130520), mRNA.	0.554963	0.00763107	1.01643	1.25001e-05	-0.461464	0.0415097
ILMN_1707979	440068	CARD17	Homo sapiens caspase recruitment domain family, member 17 (CARD17), mRNA.	2.47307	1.11328e-27	1.98775	3.87986e-24	0.485319	0.0846325
ILMN_3295494	389386	LOC389386	PREDICTED: Homo sapiens misc_RNA (LOC389386), partial miscRNA.	1.87735	1.60357e-23	1.70458	2.46426e-21	0.172776	0.50879
ILMN_1756953	163351	GBP6	Homo sapiens guanylate binding protein family, member 6 (GBP6), mRNA.	3.02525	2.75755e-32	2.51735	8.55899e-27	0.507898	0.112143
ILMN_2387328	158401	C9orf84	Homo sapiens chromosome 9 open reading frame 84 (C9orf84), transcript variant 1, mRNA.	0.833932	0.000308134	0.880673	0.00087475	-0.0467415	0.899069
ILMN_1799848	118932	ANKRD22	Homo sapiens ankyrin repeat domain 22 (ANKRD22), mRNA.	3.82176	3.19057e-34	3.34746	1.39589e-31	0.4743	0.174281
ILMN_1724474	114769	CARD16	Homo sapiens caspase recruitment domain family, member 16 (CARD16), transcript variant 2, mRNA.	1.49744	4.51219e-25	0.872864	6.94236e-10	0.624575	9.64826e-05
ILMN_1700994	83999	KREMEN1	Homo sapiens kringle containing transmembrane protein 1 (KREMEN1), transcript variant 4, mRNA.	1.52361	7.34839e-14	1.26517	1.20933e-10	0.258434	0.288533
ILMN_1731224	83666	PARP9	Homo sapiens poly (ADP-ribose) polymerase family, member 9 (PARP9), mRNA.	1.40682	1.77854e-30	1.13381	1.85911e-21	0.273011	0.0242517
ILMN_1742618	54739	XAF1	Homo sapiens XIAP associated factor 1 (XAF1), transcript variant 2, mRNA.	1.5262	1.61719e-27	1.17876	6.63082e-18	0.347442	0.0360208
ILMN_1775380	54498	SMOX	Homo sapiens spermine oxidase (SMOX), transcript variant 4, mRNA.	0.499886	0.00080866	0.45713	0.00530029	0.042756	0.856302
ILMN_1732269	51206	GP6	Homo sapiens glycoprotein VI (platelet) (GP6), transcript variant 1, mRNA.	0.917686	2.72507e-10	0.889221	3.10529e-07	0.0284658	0.892177
ILMN_1657708	11343	MGLL	Homo sapiens monoglyceride lipase (MGLL), transcript variant 1, mRNA.	0.737148	5.72844e-09	0.874272	3.65412e-10	-0.137124	0.398297
ILMN_1776953	10398	MYL9	Homo sapiens myosin, light chain 9, regulatory (MYL9), transcript variant 1, mRNA.	1.41229	3.50018e-14	1.05496	7.51699e-08	0.357325	0.146471
ILMN_1681301	9447	AIM2	Homo sapiens absent in melanoma 2 (AIM2), mRNA.	2.00977	1.02762e-27	1.43882	1.10388e-19	0.57095	0.00733762
ILMN_1769520	9246	UBE2L6	Homo sapiens ubiquitin-conjugating enzyme E2L 6 (UBE2L6), transcript variant 1, mRNA.	1.35809	1.59741e-37	1.13207	8.48664e-31	0.22602	0.0482125
ILMN_1724668	9185	REPS2	Homo sapiens RALBP1 associated Eps domain containing 2 (REPS2), transcript variant 1, mRNA.	0.576595	1.66566e-05	0.415979	0.00421946	0.160616	0.335035
ILMN_1740298	8778	SIGLEC5	Homo sapiens sialic acid binding Ig-like lectin 5 (SIGLEC5), mRNA.	0.911817	3.00835e-07	0.661808	0.00180333	0.250009	0.266889
ILMN_1721901	8727	CTNNAL1	Homo sapiens catenin (cadherin-associated protein), alpha-like 1 (CTNNAL1), mRNA.	0.358258	0.0102488	0.811531	9.35226e-07	-0.453273	0.0210902
ILMN_1674811	8638	OASL	Homo sapiens 2'-5'-oligoadenylate synthetase-like (OASL), transcript variant 2, mRNA.	1.64852	6.08663e-21	1.10413	2.11342e-12	0.544396	0.00748714
ILMN_1688631	8542	APOL1	Homo sapiens apolipoprotein L, 1 (APOL1), transcript variant 2, mRNA.	0.609526	2.24867e-07	0.387127	1.58629e-05	0.2224	0.192467
ILMN_1727271	7453	WARS	Homo sapiens tryptophanyl-tRNA synthetase (WARS), transcript variant 2, mRNA.	1.49926	7.73187e-23	1.39934	1.59105e-26	0.0999226	0.668272
ILMN_1785732	7130	TNFAIP6	Homo sapiens tumor necrosis factor, alpha-induced protein 6 (TNFAIP6), mRNA.	1.53975	4.08901e-23	1.12453	1.0197e-13	0.415221	0.00748714
ILMN_2406501	6648	SOD2	Homo sapiens superoxide dismutase 2, mitochondrial (SOD2), nuclear gene encoding mitochondrial protein, transcript variant 3, mRNA.	0.8593	4.30782e-13	0.694556	1.41775e-07	0.164744	0.205339
ILMN_2408987	6604	SMARCD3	Homo sapiens SWI/SNF related, matrix associated, actin dependent regulator of chromatin, subfamily d, member 3 (SMARCD3), transcript variant 1, mRNA.	1.42658	2.20987e-17	1.03241	3.15218e-13	0.394175	0.0398656
ILMN_1776157	5414	SEPT4	Homo sapiens septin 4 (SEPT4), transcript variant 2, mRNA.	2.23833	2.80287e-24	1.64684	3.09186e-18	0.591485	0.0245278
ILMN_1745397	4940	OAS3	Homo sapiens 2'-5'-oligoadenylate synthetase 3, 100kDa (OAS3), mRNA.	2.01611	3.0717e-24	1.62941	1.14555e-16	0.386694	0.0951279
ILMN_2260082	4671	NAIP	Homo sapiens NLR family, apoptosis inhibitory protein (NAIP), transcript variant 1, mRNA.	1.33909	4.46456e-14	0.822714	8.85572e-06	0.51638	0.0157012
ILMN_2349061	3665	IRF7	Homo sapiens interferon regulatory factor 7 (IRF7), transcript variant b, mRNA.	1.32559	9.76127e-21	0.903008	5.37446e-14	0.422585	0.0125671
ILMN_1656310	3620	INDO	Homo sapiens indoleamine-pyrrole 2,3 dioxygenase (INDO), mRNA.	1.61278	1.05747e-14	1.7189	3.2081e-12	-0.106118	0.751452
ILMN_2369221	3600	IL15	Homo sapiens interleukin 15 (IL15), transcript variant 1, mRNA.	1.16059	6.7914e-18	1.05494	7.45182e-16	0.105646	0.622527
ILMN_1707695	3434	IFIT1	Homo sapiens interferon-induced protein with tetratricopeptide repeats 1 (IFIT1), transcript variant 2, mRNA.	1.75183	7.77005e-19	1.45529	2.28849e-11	0.296535	0.147763
ILMN_1725471	2710	GK	Homo sapiens glycerol kinase (GK), transcript variant 2, mRNA.	1.186	5.41984e-19	0.848516	2.44406e-11	0.337482	0.0164746
ILMN_2148785	2633	GBP1	Homo sapiens guanylate binding protein 1, interferon-inducible, 67kDa (GBP1), mRNA.	2.32762	2.07397e-38	2.05289	2.03494e-32	0.274728	0.142518
ILMN_2261600	2210	FCGR1B	Homo sapiens Fc fragment of IgG, high affinity Ib, receptor (CD64) (FCGR1B), transcript variant 1, mRNA.	2.89635	1.42829e-34	2.50472	1.46959e-25	0.391633	0.0812881
ILMN_2365091	2204	FCAR	Homo sapiens Fc fragment of IgA, receptor for (FCAR), transcript variant 10, mRNA.	1.03794	2.94087e-10	1.00842	2.27556e-09	0.0295157	0.903548
ILMN_1663119	1824	DSC2	Homo sapiens desmocollin 2 (DSC2), transcript variant Dsc2b, mRNA.	0.665732	1.35732e-05	0.540223	0.00209692	0.125509	0.578843
ILMN_1796138	660	BMX	Homo sapiens BMX non-receptor tyrosine kinase (BMX), mRNA.	1.05525	7.03704e-10	0.824384	7.96511e-07	0.230871	0.336606
ILMN_1779257	958	CD40	Homo sapiens CD40 molecule, TNF receptor superfamily member 5 (CD40), transcript variant 1, mRNA.	0.723697	3.46386e-08	0.656233	9.98377e-08	0.0674639	0.764365
ILMN_1708110	55314	TMEM144	Homo sapiens transmembrane protein 144 (TMEM144), mRNA.	0.700241	5.54196e-07	0.372617	0.0268493	0.327624	0.0953236
ILMN_1695246	200942	KLHDC8B	Homo sapiens kelch domain containing 8B (KLHDC8B), mRNA.	1.02487	1.16022e-15	0.730612	7.27801e-11	0.29426	0.0590056
ILMN_1801776	5678	PSG9	Homo sapiens pregnancy specific beta-1-glycoprotein 9 (PSG9), mRNA.	1.03252	2.0664e-11	0.503118	0.00361222	0.529402	0.0029349
ILMN_3238814	100170939	LOC100170939	Homo sapiens glucuronidase, beta pseudogene (LOC100170939), non-coding RNA.	1.09469	2.50763e-11	0.668908	3.00363e-05	0.425783	0.0241592
ILMN_2267914	968	CD68	Homo sapiens CD68 molecule (CD68), transcript variant 1, mRNA.	0.811419	5.02732e-12	0.959879	8.91753e-14	-0.14846	0.306441
ILMN_1757129	92162	TMEM88	Homo sapiens transmembrane protein 88 (TMEM88), mRNA.	0.49168	2.38854e-05	0.315768	0.0132844	0.175912	0.249014
ILMN_2388547	94240	EPSTI1	Homo sapiens epithelial stromal interaction 1 (breast) (EPSTI1), transcript variant 2, mRNA.	2.33298	1.3797e-37	1.85351	1.6981e-24	0.479467	0.0112597
ILMN_1710740	717	C2	Homo sapiens complement component 2 (C2), mRNA.	1.28298	9.29401e-18	0.881071	1.32615e-11	0.401912	0.0511933
ILMN_2107068	3199	HOXA2	Homo sapiens homeobox A2 (HOXA2), mRNA.	0.272233	0.0189485	0.314049	0.0120872	-0.0418164	0.829426
ILMN_1785345	53831	GPR84	Homo sapiens G protein-coupled receptor 84 (GPR84), mRNA.	1.08586	1.15614e-11	0.790698	1.95613e-09	0.295158	0.16732
ILMN_3245893	677792	SNORA1	Homo sapiens small nucleolar RNA, H/ACA box 1 (SNORA1), small nucleolar RNA.	0.417513	0.00192472	0.367056	0.0120957	0.0504563	0.814285
ILMN_1688580	820	CAMP	Homo sapiens cathelicidin antimicrobial peptide (CAMP), mRNA.	0.788157	1.9238e-06	0.758646	4.07655e-05	0.0295108	0.912805
ILMN_1668985	653855	LOC653855	PREDICTED: Homo sapiens similar to rho guanine nucleotide exchange factor 5 isoform 1, transcript variant 2 (LOC653855), mRNA.	0.271332	0.0212537	0.243607	0.0392395	0.0277257	0.892177
ILMN_1713058	9050	PSTPIP2	Homo sapiens proline-serine-threonine phosphatase interacting protein 2 (PSTPIP2), mRNA.	1.30051	1.61804e-25	1.04698	2.30688e-24	0.253529	0.0812936
ILMN_1783621	129607	CMPK2	Homo sapiens cytidine monophosphate (UMP-CMP) kinase 2, mitochondrial (CMPK2), nuclear gene encoding mitochondrial protein, mRNA.	1.53161	2.14309e-16	1.27742	1.93168e-13	0.254195	0.335035
ILMN_1809467	10791	VAMP5	Homo sapiens vesicle-associated membrane protein 5 (myobrevin) (VAMP5), mRNA.	1.424	1.50243e-21	0.92918	4.10756e-17	0.494824	0.0112597
ILMN_3247506	100132417	FCGR1C	Homo sapiens Fc fragment of IgG, high affinity Ic, receptor (CD64) (FCGR1C), mRNA.	3.0358	4.99073e-35	2.52312	2.17897e-25	0.512688	0.0264327
ILMN_1692056	9955	HS3ST3A1	Homo sapiens heparan sulfate (glucosamine) 3-O-sulfotransferase 3A1 (HS3ST3A1), mRNA.	0.353229	0.00164709	0.402615	0.000898271	-0.0493864	0.810189
ILMN_1678919	55432	YOD1	Homo sapiens YOD1 OTU deubiquinating enzyme 1 homolog (S. cerevisiae) (YOD1), mRNA.	0.388105	0.0261699	0.758085	0.00016837	-0.36998	0.09526
ILMN_1708248	10859	LILRB1	Homo sapiens leukocyte immunoglobulin-like receptor, subfamily B (with TM and ITIM domains), member 1 (LILRB1), mRNA.	0.912709	7.09531e-12	1.0499	3.20503e-14	-0.13719	0.47014
ILMN_3273491	100130332	LOC100130332	PREDICTED: Homo sapiens similar to PRO2474 (LOC100130332), mRNA.	0.528241	0.0238806	0.596665	0.0227188	-0.0684242	0.840304
ILMN_1670093	440689	HIST2H2BF	Homo sapiens histone cluster 2, H2bf (HIST2H2BF), mRNA.	0.706105	2.8395e-09	0.610945	1.90495e-07	0.0951604	0.584765
ILMN_2114568	115362	GBP5	Homo sapiens guanylate binding protein 5 (GBP5), mRNA.	2.36531	8.98627e-40	2.15891	4.33799e-33	0.206402	0.318044
ILMN_1700671	51513	ETV7	Homo sapiens ets variant 7 (ETV7), mRNA.	1.88315	1.30354e-25	1.09371	4.5899e-13	0.789442	0.0013613
ILMN_1662747	2123	EVI2A	Homo sapiens ecotropic viral integration site 2A (EVI2A), transcript variant 1, mRNA.	0.819026	5.94754e-10	0.650373	2.60929e-06	0.168652	0.319376
ILMN_1784749	2621	GAS6	Homo sapiens growth arrest-specific 6 (GAS6), mRNA.	1.09214	2.76711e-15	0.89442	1.60947e-10	0.197723	0.265412
ILMN_1752299	51560	RAB6B	Homo sapiens RAB6B, member RAS oncogene family (RAB6B), mRNA.	0.375899	0.00381807	0.300874	0.021378	0.0750258	0.713024
ILMN_3206884	100133740	LOC100133740	PREDICTED: Homo sapiens misc_RNA (LOC100133740), miscRNA.	0.697766	2.18904e-06	0.341758	0.0316928	0.356008	0.0570415
ILMN_1758864	8875	VNN2	Homo sapiens vanin 2 (VNN2), transcript variant 1, mRNA.	0.545149	9.32497e-05	0.495826	0.000646662	0.0493233	0.82039
ILMN_1677693	8843	GPR109B	Homo sapiens G protein-coupled receptor 109B (GPR109B), mRNA.	0.970014	1.20562e-11	0.557072	9.51718e-05	0.412941	0.0112597
ILMN_1762284	151516	ASPRV1	Homo sapiens aspartic peptidase, retroviral-like 1 (ASPRV1), mRNA.	1.04709	3.31265e-13	0.851812	5.44907e-10	0.195277	0.266889
ILMN_1715401	4495	MT1G	Homo sapiens metallothionein 1G (MT1G), mRNA.	0.86074	3.81628e-10	0.647373	3.0996e-08	0.213367	0.299241
ILMN_1707386	730919	LOC730919	PREDICTED: Homo sapiens hypothetical LOC730919, transcript variant 1 (LOC730919), mRNA.	0.436044	0.00560742	0.579523	0.00207525	-0.143479	0.50923
ILMN_1701195	7941	PLA2G7	Homo sapiens phospholipase A2, group VII (platelet-activating factor acetylhydrolase, plasma) (PLA2G7), mRNA.	0.565579	6.15589e-05	0.883561	2.55709e-07	-0.317982	0.0445877
ILMN_1665100	5742	PTGS1	Homo sapiens prostaglandin-endoperoxide synthase 1 (prostaglandin G/H synthase and cyclooxygenase) (PTGS1), transcript variant 1, mRNA.	0.752129	2.93462e-10	0.688314	2.1255e-06	0.0638147	0.686279
ILMN_1674985	55092	TMEM51	Homo sapiens transmembrane protein 51 (TMEM51), mRNA.	0.961235	7.95444e-10	0.999139	3.07278e-08	-0.0379047	0.863823
ILMN_1667224	56833	SLAMF8	Homo sapiens SLAM family member 8 (SLAMF8), mRNA.	1.50017	1.29928e-20	1.03304	4.17251e-13	0.467129	0.0336195
ILMN_2233783	952	CD38	Homo sapiens CD38 molecule (CD38), mRNA.	1.01665	3.06773e-10	0.814956	4.1216e-06	0.201691	0.341788
ILMN_2413816	2888	GRB14	Homo sapiens growth factor receptor-bound protein 14 (GRB14), mRNA.	0.441619	0.00207807	0.51169	0.000552881	-0.0700708	0.754561
ILMN_1767193	1378	CR1	Homo sapiens complement component (3b/4b) receptor 1 (Knops blood group) (CR1), transcript variant S, mRNA.	0.546583	0.00071272	0.452521	0.00370548	0.0940625	0.698651
ILMN_1723116	267	AMFR	Homo sapiens autocrine motility factor receptor (AMFR), mRNA.	0.291635	0.0352199	0.352951	0.038889	-0.0613168	0.78651
ILMN_1670305	710	SERPING1	Homo sapiens serpin peptidase inhibitor, clade G (C1 inhibitor), member 1 (SERPING1), transcript variant 2, mRNA.	3.82538	8.98627e-40	3.20098	1.50881e-29	0.624402	0.0257
ILMN_1757467	3005	H1F0	Homo sapiens H1 histone family, member 0 (H1F0), mRNA.	0.5184	3.98101e-05	0.579289	7.73642e-06	-0.060889	0.789468
ILMN_2114720	6590	SLPI	Homo sapiens secretory leukocyte peptidase inhibitor (SLPI), mRNA.	0.902585	3.23843e-06	0.750889	0.000719112	0.151697	0.545372
ILMN_1730454	2352	FOLR3	Homo sapiens folate receptor 3 (gamma) (FOLR3), mRNA.	0.809821	3.93919e-06	0.802516	4.88835e-06	0.00730501	0.979512
ILMN_1708303	126410	CYP4F22	Homo sapiens cytochrome P450, family 4, subfamily F, polypeptide 22 (CYP4F22), mRNA.	0.50295	0.000152912	1.12612	4.13784e-11	-0.623167	0.00385006
ILMN_1715417	6403	SELP	Homo sapiens selectin P (granule membrane protein 140kDa, antigen CD62) (SELP), mRNA.	0.93332	8.08585e-12	0.767764	9.05446e-07	0.165557	0.354542
ILMN_1808768	6093	ROCK1	Homo sapiens Rho-associated, coiled-coil containing protein kinase 1 (ROCK1), mRNA.	0.344935	0.0160187	0.806121	1.82417e-09	-0.461186	0.00560866
ILMN_2285996	9768	KIAA0101	Homo sapiens KIAA0101 (KIAA0101), transcript variant 1, mRNA.	0.609786	1.61253e-05	0.552667	0.00026997	0.0571197	0.812375
ILMN_1704284	648164	LOC648164	PREDICTED: Homo sapiens similar to germinal histone H4 gene, transcript variant 1 (LOC648164), mRNA.	0.833343	1.37624e-08	0.756833	7.72688e-07	0.0765095	0.742928
ILMN_2048607	122416	ANKRD9	Homo sapiens ankyrin repeat domain 9 (ANKRD9), mRNA.	0.741254	1.48706e-08	0.966392	9.63694e-10	-0.225138	0.180923
ILMN_1781236	554223	LOC554223	PREDICTED: Homo sapiens hypothetical LOC554223, transcript variant 4 (LOC554223), misc RNA.	0.79348	0.00275445	0.714868	0.0143197	0.0786119	0.854708
ILMN_1762594	64127	NOD2	Homo sapiens nucleotide-binding oligomerization domain containing 2 (NOD2), mRNA.	0.959343	2.49753e-13	0.546806	1.56387e-05	0.412536	0.0123301
ILMN_1654685	79772	MCTP1	Homo sapiens multiple C2 domains, transmembrane 1 (MCTP1), transcript variant L, mRNA.	0.936078	2.20635e-14	0.756056	8.10225e-10	0.180022	0.188395
ILMN_1658519	64849	SLC13A3	Homo sapiens solute carrier family 13 (sodium-dependent dicarboxylate transporter), member 3 (SLC13A3), transcript variant 1, mRNA.	0.261447	0.0393434	0.29999	0.0340283	-0.0385426	0.859187
ILMN_1767135	6654	SOS1	Homo sapiens son of sevenless homolog 1 (Drosophila) (SOS1), mRNA.	0.388278	0.0456228	0.811409	0.000246748	-0.423131	0.0731872
ILMN_2128770	30850	CDR2L	Homo sapiens cerebellar degeneration-related protein 2-like (CDR2L), mRNA.	0.49674	2.49348e-05	0.647773	9.43348e-07	-0.151033	0.371023
ILMN_2170814	27074	LAMP3	Homo sapiens lysosomal-associated membrane protein 3 (LAMP3), mRNA.	1.45625	1.30508e-14	1.07672	3.44326e-10	0.379536	0.145851
ILMN_1719599	94121	SYTL4	Homo sapiens synaptotagmin-like 4 (granuphilin-a) (SYTL4), mRNA.	0.799127	1.30842e-09	0.786382	1.22339e-06	0.0127456	0.939291
ILMN_3200362	727908	LOC727908	PREDICTED: Homo sapiens hypothetical LOC727908 (LOC727908), partial mRNA.	0.339463	0.0490813	0.443599	0.0150889	-0.104136	0.660069
ILMN_1695485	286333	C9orf109	PREDICTED: Homo sapiens chromosome 9 open reading frame 109 (C9orf109), mRNA.	0.78511	1.1928e-09	0.674759	1.04682e-07	0.110352	0.63216
ILMN_3243714	642073	LOC642073	PREDICTED: Homo sapiens similar to MHC class II antigen (LOC642073), mRNA.	0.48061	0.0133723	0.849037	0.000150134	-0.368427	0.0575215
ILMN_2098013	1071	CETP	Homo sapiens cholesteryl ester transfer protein, plasma (CETP), mRNA.	1.12528	7.08962e-15	1.00075	1.39302e-10	0.124529	0.567068
ILMN_3286751	284648	LOC284648	PREDICTED: Homo sapiens hypothetical protein LOC284648 (LOC284648), mRNA.	0.512263	0.000267408	0.460423	0.0107754	0.05184	0.833884
ILMN_2389590	5573	PRKAR1A	Homo sapiens protein kinase, cAMP-dependent, regulatory, type I, alpha (tissue specific extinguisher 1) (PRKAR1A), transcript variant 1, mRNA.	0.653158	0.0159743	0.727878	0.0222457	-0.0747197	0.82109
ILMN_1750497	338442	GPR109A	Homo sapiens G protein-coupled receptor 109A (GPR109A), mRNA.	0.892727	7.75898e-11	0.484671	0.000627062	0.408056	0.0112597
ILMN_1754045	55120	FANCL	Homo sapiens Fanconi anemia, complementation group L (FANCL), mRNA.	0.567598	2.15968e-06	0.693143	8.42793e-07	-0.125545	0.477932
ILMN_1745374	3430	IFI35	Homo sapiens interferon-induced protein 35 (IFI35), mRNA.	1.35781	1.60927e-28	1.00279	8.95651e-21	0.355017	0.0101092
ILMN_1769839	54596	L1TD1	Homo sapiens LINE-1 type transposase domain containing 1 (L1TD1), mRNA.	0.504419	0.000419485	0.741204	9.484e-06	-0.236785	0.308201
ILMN_1674574	8876	VNN1	Homo sapiens vanin 1 (VNN1), mRNA.	0.516519	0.00786226	0.395869	0.0259727	0.12065	0.684463
ILMN_1753347	1669	DEFA4	Homo sapiens defensin, alpha 4, corticostatin (DEFA4), mRNA.	0.891773	0.00175532	1.44597	2.65899e-06	-0.554202	0.107454
ILMN_1701455	26270	FBXO6	Homo sapiens F-box protein 6 (FBXO6), mRNA.	1.75431	4.96777e-31	1.43513	5.88595e-26	0.319187	0.0555318
ILMN_1780831	6539	SLC6A12	Homo sapiens solute carrier family 6 (neurotransmitter transporter, betaine/GABA), member 12 (SLC6A12), mRNA.	1.41014	1.7922e-16	1.02503	2.92172e-11	0.385114	0.0660157
ILMN_1695404	4061	LY6E	Homo sapiens lymphocyte antigen 6 complex, locus E (LY6E), mRNA.	1.37626	1.63198e-17	1.07473	2.70661e-13	0.301525	0.163513
ILMN_1805410	84419	C15orf48	Homo sapiens chromosome 15 open reading frame 48 (C15orf48), transcript variant 2, mRNA.	0.352048	0.00161376	0.670801	9.60653e-06	-0.318753	0.0938355
ILMN_2391458	2182	ACSL4	Homo sapiens acyl-CoA synthetase long-chain family member 4 (ACSL4), transcript variant 2, mRNA.	1.00218	4.39948e-08	0.80218	3.00474e-05	0.200002	0.381402
ILMN_1736563	730050	LOC730050	PREDICTED: Homo sapiens similar to heat shock 70kDa protein 6 (HSP70B) (LOC730050), mRNA.	0.435062	0.000107148	0.375634	0.00458898	0.0594288	0.733154
ILMN_1780465	23601	CLEC5A	Homo sapiens C-type lectin domain family 5, member A (CLEC5A), mRNA.	0.92964	6.84626e-09	0.447711	0.00405076	0.481929	0.0208897
ILMN_1690241	116071	BATF2	Homo sapiens basic leucine zipper transcription factor, ATF-like 2 (BATF2), mRNA.	3.61403	6.0713e-38	3.01693	1.39589e-31	0.597101	0.0488463
ILMN_1678422	79132	DHX58	Homo sapiens DEXH (Asp-Glu-X-His) box polypeptide 58 (DHX58), mRNA.	0.838225	1.97972e-12	0.496817	3.16311e-06	0.341408	0.0285065
ILMN_1787529	719	C3AR1	Homo sapiens complement component 3a receptor 1 (C3AR1), mRNA.	0.808657	7.3857e-09	0.60837	1.45763e-07	0.200287	0.293955
ILMN_1808979	338339	CLEC4D	Homo sapiens C-type lectin domain family 4, member D (CLEC4D), mRNA.	1.19871	1.10987e-15	0.89621	2.88822e-09	0.302503	0.0722294
ILMN_1664047	777	CACNA1E	Homo sapiens calcium channel, voltage-dependent, R type, alpha 1E subunit (CACNA1E), mRNA.	1.61841	9.27976e-16	1.03737	1.15853e-10	0.581038	0.0208463
ILMN_3267451	729403	GAPDHL6	PREDICTED: Homo sapiens glyceraldehyde-3-phosphate dehydrogenase-like 6 (GAPDHL6), mRNA.	0.652001	7.16473e-05	0.38443	0.0358236	0.267571	0.220165
ILMN_3243928	91351	DDX60L	Homo sapiens DEAD (Asp-Glu-Ala-Asp) box polypeptide 60-like (DDX60L), mRNA.	1.11721	3.94383e-19	0.74857	1.15986e-10	0.368641	0.00928152
ILMN_2408543	5329	PLAUR	Homo sapiens plasminogen activator, urokinase receptor (PLAUR), transcript variant 1, mRNA.	1.15386	2.5537e-25	0.984395	5.75348e-20	0.169464	0.153125
ILMN_1801313	6478	SIAH2	Homo sapiens seven in absentia homolog 2 (Drosophila) (SIAH2), mRNA.	0.606099	1.04009e-05	0.711043	4.35534e-06	-0.104944	0.63462
ILMN_1692223	3934	LCN2	Homo sapiens lipocalin 2 (LCN2), mRNA.	0.818835	3.49402e-09	0.781034	6.47043e-08	0.0378013	0.873228
ILMN_2323338	8856	NR1I2	Homo sapiens nuclear receptor subfamily 1, group I, member 2 (NR1I2), transcript variant 3, mRNA.	0.714039	1.39108e-07	0.63208	1.03246e-05	0.0819591	0.677702
ILMN_1801939	9133	CCNB2	Homo sapiens cyclin B2 (CCNB2), mRNA.	0.448932	0.000145599	0.547175	3.23515e-05	-0.0982424	0.582859
ILMN_1724315	22853	LMTK2	Homo sapiens lemur tyrosine kinase 2 (LMTK2), mRNA.	0.78617	1.23425e-10	0.623924	8.14783e-07	0.162247	0.316809
ILMN_1732716	644086	LOC644086	PREDICTED: Homo sapiens hypothetical protein LOC644086, transcript variant 1 (LOC644086), mRNA.	0.625957	3.66079e-06	0.628502	3.81785e-06	-0.00254499	0.991987
ILMN_1706635	1991	ELANE	Homo sapiens elastase, neutrophil expressed (ELANE), mRNA.	1.08117	1.30241e-06	1.56474	3.24552e-09	-0.483573	0.0864551
ILMN_2294294	80254	CEP63	Homo sapiens centrosomal protein 63kDa (CEP63), transcript variant 2, mRNA.	0.471432	3.24592e-05	0.526837	8.63637e-06	-0.0554052	0.7458
ILMN_2267383	54073	C21orf41	Homo sapiens chromosome 21 open reading frame 41 (C21orf41) on chromosome 21.	0.366807	0.000351392	0.592763	7.40778e-06	-0.225956	0.150654
ILMN_2126706	4001	LMNB1	Homo sapiens lamin B1 (LMNB1), mRNA.	1.14112	7.84456e-15	0.84868	8.58191e-09	0.292444	0.0640077
ILMN_2374865	467	ATF3	Homo sapiens activating transcription factor 3 (ATF3), transcript variant 4, mRNA.	2.12367	1.2617e-27	1.70065	1.55942e-22	0.423025	0.0742
ILMN_1796461	5652	PRSS8	Homo sapiens protease, serine, 8 (PRSS8), mRNA.	0.348623	0.000689273	0.228668	0.0475428	0.119955	0.460298
ILMN_2370336	51338	MS4A4A	Homo sapiens membrane-spanning 4-domains, subfamily A, member 4 (MS4A4A), transcript variant 2, mRNA.	1.0041	7.35411e-14	0.720058	1.77415e-07	0.284045	0.16065
ILMN_1812433	3240	HP	Homo sapiens haptoglobin (HP), mRNA.	1.13905	2.68438e-06	0.751347	0.000769254	0.387701	0.237126
ILMN_2372915	5029	P2RY2	Homo sapiens purinergic receptor P2Y, G-protein coupled, 2 (P2RY2), transcript variant 2, mRNA.	0.335888	0.00791579	0.836706	1.75083e-09	-0.500818	0.0011767
ILMN_1772964	6355	CCL8	Homo sapiens chemokine (C-C motif) ligand 8 (CCL8), mRNA.	0.562714	0.00025269	0.320322	0.0287446	0.242392	0.24606
ILMN_1730628	6036	RNASE2	Homo sapiens ribonuclease, RNase A family, 2 (liver, eosinophil-derived neurotoxin) (RNASE2), mRNA.	0.812253	3.80219e-11	0.84532	6.29893e-08	-0.0330662	0.852196
ILMN_1790100	220042	C11orf82	Homo sapiens chromosome 11 open reading frame 82 (C11orf82), mRNA.	0.692986	4.375e-09	0.337362	0.000336497	0.355624	0.0182444
ILMN_1692058	4692	NDN	Homo sapiens necdin homolog (mouse) (NDN), mRNA.	0.899402	7.30571e-13	0.66576	3.08967e-06	0.233642	0.0846325
ILMN_2319544	817	CAMK2D	Homo sapiens calcium/calmodulin-dependent protein kinase (CaM kinase) II delta (CAMK2D), transcript variant 2, mRNA.	0.235878	0.0299177	0.39535	0.000891035	-0.159473	0.330036
ILMN_1720526	55839	CENPN	Homo sapiens centromere protein N (CENPN), mRNA.	0.411687	0.000912603	0.348116	0.0117473	0.063571	0.752259
ILMN_1702419	340146	SLC35D3	Homo sapiens solute carrier family 35, member D3 (SLC35D3), mRNA.	0.573628	9.86035e-06	0.398385	0.00487403	0.175243	0.366304
ILMN_1776577	79075	DSCC1	Homo sapiens defective in sister chromatid cohesion 1 homolog (S. cerevisiae) (DSCC1), mRNA.	0.221573	0.0459096	0.249622	0.0392395	-0.0280495	0.878116
ILMN_1671703	59	ACTA2	Homo sapiens actin, alpha 2, smooth muscle, aorta (ACTA2), mRNA.	1.25756	2.23377e-19	0.873164	4.50403e-09	0.384393	0.0103151
ILMN_1656910	117854	TRIM6	Homo sapiens tripartite motif-containing 6 (TRIM6), transcript variant 2, mRNA.	1.31084	6.98039e-14	0.600945	4.4932e-05	0.709896	0.0033184
ILMN_1778059	837	CASP4	Homo sapiens caspase 4, apoptosis-related cysteine peptidase (CASP4), transcript variant gamma, mRNA.	1.17069	1.83796e-15	0.861032	8.58056e-12	0.309661	0.0632541
ILMN_1706502	5610	EIF2AK2	Homo sapiens eukaryotic translation initiation factor 2-alpha kinase 2 (EIF2AK2), mRNA.	0.722982	1.8354e-11	0.384927	4.53506e-05	0.338055	0.0125671
ILMN_1812281	383	ARG1	Homo sapiens arginase, liver (ARG1), mRNA.	0.559125	0.0093309	0.63742	0.0050861	-0.0782953	0.80496
ILMN_1702842	55350	VNN3	Homo sapiens vanin 3 (VNN3), transcript variant 2, mRNA.	0.301788	0.0331439	0.454321	0.00256833	-0.152533	0.428131
ILMN_1668928	197259	MLKL	PREDICTED: Homo sapiens mixed lineage kinase domain-like (MLKL), mRNA.	0.532367	0.000198154	0.49274	0.000799023	0.0396266	0.872342
ILMN_1813139	348094	ANKDD1A	Homo sapiens ankyrin repeat and death domain containing 1A (ANKDD1A), mRNA.	0.621296	0.000556552	0.58752	0.00216767	0.033776	0.902343
ILMN_1725314	2635	GBP3	Homo sapiens guanylate binding protein 3 (GBP3), mRNA.	1.34255	5.05196e-17	0.774582	2.39785e-06	0.567969	0.00733762
ILMN_2186216	27333	GOLPH4	Homo sapiens golgi phosphoprotein 4 (GOLPH4), mRNA.	0.50585	0.000530376	0.696554	1.43705e-05	-0.190704	0.305295
ILMN_2363658	7837	PXDN	Homo sapiens peroxidasin homolog (Drosophila) (PXDN), mRNA. XM_935183 XM_935184 XM_936786 XM_942966 XM_942982 XM_942986 XM_942994 XM_943000	0.266146	0.0167666	0.377083	0.00788889	-0.110937	0.519304
ILMN_2115752	4210	MEFV	Homo sapiens Mediterranean fever (MEFV), mRNA.	0.704902	3.4116e-08	0.470952	0.0011381	0.23395	0.112814
ILMN_1745522	5197	PF4V1	Homo sapiens platelet factor 4 variant 1 (PF4V1), mRNA.	0.93271	1.85712e-06	0.889708	0.000466285	0.0430024	0.892177
ILMN_1687268	9717	SEC14L5	Homo sapiens SEC14-like 5 (S. cerevisiae) (SEC14L5), mRNA.	0.584501	4.71661e-05	0.551105	0.000799023	0.0333954	0.882248
ILMN_1810191	8605	PLA2G4C	Homo sapiens phospholipase A2, group IVC (cytosolic, calcium-independent) (PLA2G4C), mRNA.	0.958474	8.6409e-07	0.922091	0.000377285	0.0363826	0.904608
ILMN_3202002	643332	LOC643332	PREDICTED: Homo sapiens misc_RNA (LOC643332), miscRNA.	0.891652	4.56275e-09	0.575779	0.00259888	0.315874	0.116429
ILMN_2256050	5265	SERPINA1	Homo sapiens serpin peptidase inhibitor, clade A (alpha-1 antiproteinase, antitrypsin), member 1 (SERPINA1), transcript variant 2, mRNA.	1.13006	1.49987e-12	0.860178	6.53912e-08	0.269887	0.171028
ILMN_1782487	400759	LOC400759	Homo sapiens similar to Interferon-induced guanylate-binding protein 1 (GTP-binding protein 1) (Guanine nucleotide-binding protein 1) (HuGBP-1) (LOC400759) on chromosome 1.	2.15816	1.9149e-27	1.70163	2.24776e-20	0.456537	0.0402189
ILMN_1676480	654053	LOC654053	PREDICTED: Homo sapiens similar to hypothetical LOC389634 (LOC654053), mRNA.	0.991491	3.70082e-10	0.729896	3.31569e-05	0.261596	0.156683
ILMN_1681601	56670	SUCNR1	Homo sapiens succinate receptor 1 (SUCNR1), mRNA.	0.733872	4.92195e-07	0.69595	1.36699e-06	0.0379221	0.880764
ILMN_1651498	10912	GADD45G	Homo sapiens growth arrest and DNA-damage-inducible, gamma (GADD45G), mRNA.	1.25357	2.4087e-18	0.902926	8.97502e-12	0.350644	0.0555797
ILMN_1776519	5909	RAP1GAP	Homo sapiens RAP1 GTPase activating protein (RAP1GAP), mRNA.	0.837359	0.0311299	2.43613	7.01987e-08	-1.59877	0.0011767
ILMN_1712023	6547	SLC8A3	Homo sapiens solute carrier family 8 (sodium/calcium exchanger), member 3 (SLC8A3), transcript variant f, mRNA.	0.477564	0.000301094	0.629365	3.21953e-05	-0.151801	0.401894
ILMN_1691410	25805	BAMBI	Homo sapiens BMP and activin membrane-bound inhibitor homolog (Xenopus laevis) (BAMBI), mRNA.	0.882997	5.28082e-08	0.613851	0.000413456	0.269145	0.213254
ILMN_1796976	58484	NLRC4	Homo sapiens NLR family, CARD domain containing 4 (NLRC4), mRNA.	0.76133	7.67596e-12	0.719433	9.97172e-11	0.0418976	0.797394
ILMN_1722158	838	CASP5	Homo sapiens caspase 5, apoptosis-related cysteine peptidase (CASP5), mRNA.	2.03166	5.3347e-22	1.46331	7.44962e-11	0.568343	0.00567705
ILMN_1712999	642103	LOC642103	PREDICTED: Homo sapiens similar to Maltase-glucoamylase, intestinal (LOC642103), mRNA.	0.505823	0.000538698	0.416859	0.0120183	0.0889638	0.685082
ILMN_1777461	1231	CCR2	Homo sapiens chemokine (C-C motif) receptor 2 (CCR2), transcript variant B, mRNA.	0.942631	8.91045e-10	1.14642	1.33545e-13	-0.203791	0.327529
ILMN_1715742	6580	SLC22A1	Homo sapiens solute carrier family 22 (organic cation transporter), member 1 (SLC22A1), transcript variant 2, mRNA.	0.398147	0.000207869	0.280019	0.0271455	0.118127	0.452795
ILMN_1796397	493856	CISD2	Homo sapiens CDGSH iron sulfur domain 2 (CISD2), mRNA.	0.356153	0.0238806	0.728623	0.00015665	-0.372469	0.094449
ILMN_1731503	8685	MARCO	Homo sapiens macrophage receptor with collagenous structure (MARCO), mRNA.	1.14062	4.50457e-14	1.0918	5.37446e-14	0.0488153	0.842927
ILMN_1677920	4057	LTF	Homo sapiens lactotransferrin (LTF), mRNA.	1.00386	2.91737e-06	1.47503	7.31816e-11	-0.471169	0.0812997
ILMN_1725700	4343	MOV10	Homo sapiens Mov10, Moloney leukemia virus 10, homolog (mouse) (MOV10), mRNA.	1.02716	1.18232e-20	0.657136	1.12162e-11	0.370024	0.0120864
ILMN_1661417	10916	MAGED2	Homo sapiens melanoma antigen family D, 2 (MAGED2), transcript variant 3, mRNA.	0.42654	0.000837715	0.296828	0.0457232	0.129712	0.4997
ILMN_3305475	729708	LOC729708	PREDICTED: Homo sapiens similar to rcTPI1, transcript variant 1 (LOC729708), mRNA.	0.420092	0.0126965	0.45667	0.0109625	-0.0365781	0.899558
ILMN_2136089	644314	MTE	Homo sapiens metallothionein E (MTE), mRNA.	1.03228	6.60966e-14	0.862255	2.08313e-12	0.17003	0.368917
ILMN_1770071	340198	IFITM4P	Homo sapiens interferon induced transmembrane protein 4 pseudogene (IFITM4P), non-coding RNA.	0.963507	1.59838e-10	0.475895	0.000611567	0.487613	0.0239983
ILMN_1815707	91860	CALML4	Homo sapiens calmodulin-like 4 (CALML4), transcript variant 2, mRNA.	0.591634	0.0122835	0.710435	0.0157888	-0.118801	0.737734
ILMN_2209115	4117	MAK	Homo sapiens male germ cell-associated kinase (MAK), mRNA.	0.521085	0.0392854	0.664931	0.027008	-0.143846	0.692837
ILMN_1738220	340206	TREML3	PREDICTED: Homo sapiens triggering receptor expressed on myeloid cells-like 3 (TREML3), mRNA.	0.506445	0.00263476	0.506969	0.011949	-0.00052342	0.997808
ILMN_1736026	4317	MMP8	Homo sapiens matrix metallopeptidase 8 (neutrophil collagenase) (MMP8), mRNA.	0.617584	0.000107148	0.434648	0.00130109	0.182936	0.487152
ILMN_2212909	9833	MELK	Homo sapiens maternal embryonic leucine zipper kinase (MELK), mRNA.	0.309176	0.00325451	0.414648	0.000283849	-0.105473	0.515605
ILMN_2335813	2643	GCH1	Homo sapiens GTP cyclohydrolase 1 (GCH1), transcript variant 3, mRNA.	1.365	7.58262e-17	1.41511	2.60862e-23	-0.0501127	0.862291
ILMN_2342695	5154	PDGFA	Homo sapiens platelet-derived growth factor alpha polypeptide (PDGFA), transcript variant 2, mRNA.	0.458769	0.00133121	0.630285	5.07313e-05	-0.171516	0.359323
ILMN_1663427	4638	MYLK	Homo sapiens myosin, light polypeptide kinase (MYLK), transcript variant 5, mRNA.	0.354958	0.00654742	0.39934	0.00656441	-0.0443818	0.852196
ILMN_1686664	4502	MT2A	Homo sapiens metallothionein 2A (MT2A), mRNA.	1.15978	7.47195e-19	1.0587	9.12294e-17	0.101086	0.578843
ILMN_1796409	713	C1QB	Homo sapiens complement component 1, q subcomponent, B chain (C1QB), mRNA.	3.02085	1.58197e-27	2.30117	2.46426e-21	0.719686	0.0460219
ILMN_1759117	7504	XK	Homo sapiens X-linked Kx blood group (McLeod syndrome) (XK), mRNA.	0.457709	0.00524768	0.643944	0.000872164	-0.186235	0.385537
ILMN_1778136	84225	ZMYND15	Homo sapiens zinc finger, MYND-type containing 15 (ZMYND15), transcript variant 2, mRNA.	0.890732	4.89885e-15	0.957904	1.76252e-16	-0.0671712	0.660333
ILMN_1652277	6398	SECTM1	Homo sapiens secreted and transmembrane 1 (SECTM1), mRNA.	0.945843	1.08629e-18	0.684002	6.37897e-09	0.26184	0.0369526
ILMN_2069821	132720	C4orf32	Homo sapiens chromosome 4 open reading frame 32 (C4orf32), mRNA.	0.49434	6.75222e-07	0.380255	0.00104432	0.114085	0.50923
ILMN_1674926	374872	C19orf35	Homo sapiens chromosome 19 open reading frame 35 (C19orf35), mRNA.	0.576403	7.93242e-05	0.334665	0.0227854	0.241738	0.230208
ILMN_1716468	152195	LOC152195	Homo sapiens hypothetical protein LOC152195 (LOC152195), mRNA.	0.589844	8.61812e-05	0.488127	0.000565924	0.101717	0.637823
ILMN_1811755	7745	ZNF192	Homo sapiens zinc finger protein 192 (ZNF192), mRNA.	0.251632	0.0227512	0.535905	2.35513e-06	-0.284274	0.0586508
ILMN_1750901	2779	GNAT1	Homo sapiens guanine nucleotide binding protein (G protein), alpha transducing activity polypeptide 1 (GNAT1), transcript variant 1, mRNA.	0.48947	0.000107148	0.413632	0.00494824	0.0758382	0.696894
ILMN_1722981	7100	TLR5	Homo sapiens toll-like receptor 5 (TLR5), mRNA.	0.854614	1.06997e-10	0.400916	0.00183466	0.453698	0.0033184
ILMN_1753111	10135	NAMPT	Homo sapiens nicotinamide phosphoribosyltransferase (NAMPT), mRNA.	0.646441	3.52711e-06	0.742481	2.85628e-08	-0.09604	0.614708
ILMN_2298159	639	PRDM1	Homo sapiens PR domain containing 1, with ZNF domain (PRDM1), transcript variant 1, mRNA.	0.485497	0.000168462	0.269999	0.038975	0.215498	0.212451
ILMN_1747744	10184	LHFPL2	Homo sapiens lipoma HMGIC fusion partner-like 2 (LHFPL2), mRNA.	1.5813	1.2704e-27	1.31726	2.60199e-24	0.264043	0.147308
ILMN_1910334	400617	FLJ36644	PREDICTED: Homo sapiens hypothetical gene supported by AK093963 (FLJ36644), mRNA.	0.517354	4.21653e-05	0.296203	0.0433258	0.221152	0.185714
ILMN_2290068	10451	VAV3	Homo sapiens vav 3 guanine nucleotide exchange factor (VAV3), transcript variant 1, mRNA.	0.32921	0.0181183	0.314975	0.0403271	0.0142345	0.945313
ILMN_1784948	90853	SPOCD1	Homo sapiens SPOC domain containing 1 (SPOCD1), mRNA.	0.945681	1.20503e-09	0.823776	1.04868e-06	0.121905	0.571647
ILMN_1687306	3957	LGALS2	Homo sapiens lectin, galactoside-binding, soluble, 2 (LGALS2), mRNA.	0.609981	0.00282159	0.802165	8.0107e-05	-0.192185	0.497248
ILMN_1686454	92610	TIFA	Homo sapiens TRAF-interacting protein with forkhead-associated domain (TIFA), mRNA.	1.16315	2.09887e-16	0.685967	6.22474e-08	0.477182	0.00840412
ILMN_1661888	4205	MEF2A	Homo sapiens myocyte enhancer factor 2A (MEF2A), mRNA.	0.722891	3.14551e-05	0.604148	0.00145861	0.118743	0.595021
ILMN_1663347	9381	OTOF	Homo sapiens otoferlin (OTOF), transcript variant 4, mRNA.	1.15148	5.96164e-06	0.748043	0.00036821	0.403434	0.324913
ILMN_2407529	84282	RNF135	Homo sapiens ring finger protein 135 (RNF135), transcript variant 2, mRNA.	0.731866	3.21561e-10	0.421272	0.00122272	0.310594	0.0361504
ILMN_1730867	566	AZU1	Homo sapiens azurocidin 1 (AZU1), mRNA.	0.425946	0.00518727	0.769691	8.83686e-05	-0.343745	0.14802
ILMN_1762713	199675	C19orf59	Homo sapiens chromosome 19 open reading frame 59 (C19orf59), mRNA.	0.86601	1.32085e-07	0.497108	0.00260049	0.368902	0.0586508
ILMN_1745242	5359	PLSCR1	Homo sapiens phospholipid scramblase 1 (PLSCR1), mRNA.	1.57797	6.88872e-19	1.31564	3.11288e-14	0.26233	0.179136
ILMN_1653466	57801	HES4	Homo sapiens hairy and enhancer of split 4 (Drosophila) (HES4), mRNA.	0.640037	6.46647e-05	0.997482	1.81043e-11	-0.357445	0.0864551
ILMN_1760688	201191	SAMD14	Homo sapiens sterile alpha motif domain containing 14 (SAMD14), mRNA.	1.27762	2.59993e-13	1.09157	1.08237e-08	0.186049	0.411747
ILMN_1691731	54625	PARP14	Homo sapiens poly (ADP-ribose) polymerase family, member 14 (PARP14), mRNA.	1.25951	2.49197e-24	0.985327	7.41334e-18	0.274179	0.0527127
ILMN_2072178	79746	ECHDC3	Homo sapiens enoyl Coenzyme A hydratase domain containing 3 (ECHDC3), mRNA.	0.398552	0.0107456	0.355667	0.0315347	0.0428847	0.866244
ILMN_1788142	644640	LOC644640	PREDICTED: Homo sapiens similar to N-acetylated-alpha-linked acidic dipeptidase II (NAALADase II) (LOC644640), mRNA.	0.39047	0.00702723	0.372444	0.0163819	0.0180259	0.944099
ILMN_1684694	286	ANK1	Homo sapiens ankyrin 1, erythrocytic (ANK1), transcript variant 5, mRNA.	0.463637	0.00476317	0.776848	0.000193444	-0.313211	0.170019
ILMN_1798612	124460	SNX20	Homo sapiens sorting nexin 20 (SNX20), mRNA.	1.13508	4.86653e-21	1.1076	6.67135e-20	0.0274771	0.878116
ILMN_1689734	3557	IL1RN	Homo sapiens interleukin 1 receptor antagonist (IL1RN), transcript variant 1, mRNA.	0.933813	4.85935e-12	0.668482	3.80293e-07	0.26533	0.0938355
ILMN_1686097	7153	TOP2A	Homo sapiens topoisomerase (DNA) II alpha 170kDa (TOP2A), mRNA.	0.361929	0.00447558	0.524099	0.000160899	-0.16217	0.362934
ILMN_2404063	351	APP	Homo sapiens amyloid beta (A4) precursor protein (APP), transcript variant 3, mRNA.	0.600282	2.78497e-06	1.04876	7.89455e-16	-0.448479	0.00254825
ILMN_1798177	91612	CHURC1	Homo sapiens churchill domain containing 1 (CHURC1), mRNA.	0.355062	0.0448406	0.582542	0.00313902	-0.22748	0.282016
ILMN_1696654	24138	IFIT5	Homo sapiens interferon-induced protein with tetratricopeptide repeats 5 (IFIT5), mRNA.	1.01531	1.11341e-16	0.730219	5.67373e-10	0.285095	0.0560257
ILMN_1737599	85363	TRIM5	Homo sapiens tripartite motif-containing 5 (TRIM5), transcript variant gamma, mRNA.	0.781646	9.33993e-10	0.329933	0.00212508	0.451713	0.00748714
ILMN_1663390	991	CDC20	Homo sapiens cell division cycle 20 homolog (S. cerevisiae) (CDC20), mRNA.	0.554841	0.000284217	0.584771	0.000666506	-0.0299302	0.902343
ILMN_1728073	57706	DENND1A	Homo sapiens DENN/MADD domain containing 1A (DENND1A), transcript variant 1, mRNA.	0.644382	4.71143e-08	0.524986	1.92784e-05	0.119396	0.494715
ILMN_1709634	134147	CMBL	Homo sapiens carboxymethylenebutenolidase homolog (Pseudomonas) (CMBL), mRNA.	0.668418	0.00698386	0.664674	0.0241553	0.00374402	0.993378
ILMN_1674789	651738	LOC651738	PREDICTED: Homo sapiens hypothetical LOC651738 (LOC651738), mRNA.	0.96286	1.97044e-07	0.61488	0.00172427	0.347979	0.0812936
ILMN_1765332	26519	TIMM10	Homo sapiens translocase of inner mitochondrial membrane 10 homolog (yeast) (TIMM10), nuclear gene encoding mitochondrial protein, mRNA.	1.86574	7.27044e-18	1.54806	4.14402e-19	0.317681	0.30172
ILMN_1683678	26010	SPATS2L	Homo sapiens spermatogenesis associated, serine-rich 2-like (SPATS2L), transcript variant 2, mRNA.	1.22319	2.3374e-14	0.817678	3.71206e-10	0.405516	0.0586508
ILMN_2325338	23780	APOL2	Homo sapiens apolipoprotein L, 2 (APOL2), transcript variant beta, mRNA.	1.14936	3.86455e-19	0.84001	1.14558e-12	0.309355	0.0398715
ILMN_1695744	10288	LILRB2	Homo sapiens leukocyte immunoglobulin-like receptor, subfamily B (with TM and ITIM domains), member 2 (LILRB2), transcript variant 2, mRNA.	0.589987	1.07915e-06	0.599923	4.589e-06	-0.00993606	0.957985
ILMN_1737918	712	C1QA	Homo sapiens complement component 1, q subcomponent, alpha polypeptide (C1QA), mRNA.	0.703061	3.77968e-08	0.552624	2.67112e-05	0.150436	0.417001
ILMN_1747589	317772	HIST2H2AB	Homo sapiens histone cluster 2, H2ab (HIST2H2AB), mRNA.	1.12807	8.29587e-12	0.484017	0.00192269	0.644055	0.0016688
ILMN_1686961	143282	FGFBP3	Homo sapiens fibroblast growth factor binding protein 3 (FGFBP3), mRNA.	0.455213	0.00233396	0.465287	0.00245864	-0.0100739	0.969188
ILMN_1674891	57714	KIAA1618	PREDICTED: Homo sapiens KIAA1618 (KIAA1618), mRNA.	0.757124	4.50394e-09	0.426047	3.94343e-05	0.331077	0.0492303
ILMN_3243466	643418	LIPN	Homo sapiens lipase, family member N (LIPN), mRNA.	0.418679	0.00227984	0.65286	9.13254e-06	-0.234181	0.20278
ILMN_1728677	9586	CREB5	Homo sapiens cAMP responsive element binding protein 5 (CREB5), transcript variant 4, mRNA.	0.554601	0.00013263	0.36376	0.0211125	0.190841	0.281042
ILMN_1657871	91543	RSAD2	Homo sapiens radical S-adenosyl methionine domain containing 2 (RSAD2), mRNA.	2.65959	1.07233e-26	2.13124	2.12454e-16	0.52835	0.0539122
ILMN_3256712	100130828	LOC100130828	PREDICTED: Homo sapiens hypothetical LOC100130828 (LOC100130828), mRNA.	1.08817	1.16397e-14	0.827804	2.2002e-09	0.260362	0.107948
ILMN_1721888	3674	ITGA2B	Homo sapiens integrin, alpha 2b (platelet glycoprotein IIb of IIb/IIIa complex, antigen CD41B) (ITGA2B), mRNA.	1.16956	2.11095e-16	1.03178	1.49212e-10	0.137778	0.464906
ILMN_2347798	2537	IFI6	Homo sapiens interferon, alpha-inducible protein 6 (IFI6), transcript variant 2, mRNA.	1.90445	9.46338e-25	1.37761	3.29416e-13	0.526834	0.0101092
ILMN_1799467	219285	SAMD9L	Homo sapiens sterile alpha motif domain containing 9-like (SAMD9L), mRNA.	1.41975	6.31985e-28	1.08361	2.24776e-20	0.33614	0.0225499
ILMN_1715242	55672	NBPF1	PREDICTED: Homo sapiens neuroblastoma breakpoint family, member 1, transcript variant 16 (NBPF1), mRNA.	0.449567	0.00416984	0.429324	0.00828384	0.0202433	0.930496
ILMN_1670134	3992	FADS1	Homo sapiens fatty acid desaturase 1 (FADS1), mRNA.	0.562062	6.82536e-06	0.344454	0.010535	0.217609	0.148637
ILMN_1712522	4680	CEACAM6	Homo sapiens carcinoembryonic antigen-related cell adhesion molecule 6 (non-specific cross reacting antigen) (CEACAM6), mRNA.	0.907919	0.000232415	1.28712	2.35019e-06	-0.379201	0.254891
ILMN_1711030	26873	OPLAH	Homo sapiens 5-oxoprolinase (ATP-hydrolysing) (OPLAH), mRNA.	0.963544	2.48324e-08	0.577389	0.00163524	0.386155	0.0369526
ILMN_1770260	64332	NFKBIZ	Homo sapiens nuclear factor of kappa light polypeptide gene enhancer in B-cells inhibitor, zeta (NFKBIZ), transcript variant 1, mRNA.	0.473083	0.000236138	0.419379	0.00226701	0.0537047	0.810189
ILMN_2234697	55859	BEX1	Homo sapiens brain expressed, X-linked 1 (BEX1), mRNA.	0.519591	0.000535326	0.457441	0.00316045	0.0621501	0.807955
ILMN_1798270	56935	C11orf75	Homo sapiens chromosome 11 open reading frame 75 (C11orf75), mRNA.	1.26461	7.54736e-29	1.27811	8.91269e-27	-0.0134989	0.938368
ILMN_2355953	11006	LILRB4	Homo sapiens leukocyte immunoglobulin-like receptor, subfamily B (with TM and ITIM domains), member 4 (LILRB4), transcript variant 2, mRNA.	1.19408	2.50758e-20	0.788378	4.40398e-12	0.405705	0.00748714
ILMN_1708881	55647	RAB20	Homo sapiens RAB20, member RAS oncogene family (RAB20), mRNA.	1.29427	4.96092e-17	1.24411	6.2289e-14	0.0501627	0.833884
ILMN_1774733	8651	SOCS1	Homo sapiens suppressor of cytokine signaling 1 (SOCS1), mRNA.	1.43742	4.31416e-22	0.970388	1.93734e-14	0.46703	0.0173808
ILMN_1771599	5352	PLOD2	Homo sapiens procollagen-lysine, 2-oxoglutarate 5-dioxygenase 2 (PLOD2), transcript variant 2, mRNA.	0.997746	1.76327e-13	0.88248	1.6085e-09	0.115265	0.521103
ILMN_1733324	3690	ITGB3	Homo sapiens integrin, beta 3 (platelet glycoprotein IIIa, antigen CD61) (ITGB3), mRNA.	0.922871	3.0925e-10	0.921305	4.41961e-08	0.00156557	0.994762
ILMN_1705904	574406	C1orf138	Homo sapiens chromosome 1 open reading frame 138 (C1orf138), mRNA.	0.776329	2.89756e-09	0.325907	0.00746663	0.450423	0.0112597
ILMN_2054019	9636	ISG15	Homo sapiens ISG15 ubiquitin-like modifier (ISG15), mRNA.	2.05656	6.52585e-20	1.55733	1.06535e-11	0.499232	0.0428611
ILMN_1792455	25907	TMEM158	Homo sapiens transmembrane protein 158 (TMEM158), mRNA.	0.951709	5.03256e-08	0.623765	0.00175155	0.327944	0.0586508
ILMN_1683792	51056	LAP3	Homo sapiens leucine aminopeptidase 3 (LAP3), mRNA.	1.53993	3.76854e-24	1.30043	7.91466e-20	0.239503	0.213285
ILMN_1758418	10673	TNFSF13B	Homo sapiens tumor necrosis factor (ligand) superfamily, member 13b (TNFSF13B), transcript variant 1, mRNA.	1.05775	3.57494e-22	0.726479	2.71872e-11	0.331275	0.00204706
ILMN_1683093	2994	GYPB	Homo sapiens glycophorin B (MNS blood group) (GYPB), mRNA.	0.462167	0.0405189	0.803765	0.00104432	-0.341598	0.216647
ILMN_1687074	8555	CDC14B	Homo sapiens CDC14 cell division cycle 14 homolog B (S. cerevisiae) (CDC14B), transcript variant 2, mRNA.	0.589337	7.47616e-07	0.636388	1.5569e-06	-0.0470513	0.812375
ILMN_1695413	353088	ZNF429	Homo sapiens zinc finger protein 429 (ZNF429), mRNA.	0.615623	0.000190807	0.475089	0.00593478	0.140534	0.563
ILMN_2092333	353345	GPR141	Homo sapiens G protein-coupled receptor 141 (GPR141), mRNA.	0.913593	1.74842e-11	0.73236	3.96016e-08	0.181233	0.305295
ILMN_1769575	83700	JAM3	Homo sapiens junctional adhesion molecule 3 (JAM3), mRNA.	0.62911	2.91056e-07	0.730195	1.34691e-06	-0.101085	0.576151
ILMN_1766169	586	BCAT1	Homo sapiens branched chain aminotransferase 1, cytosolic (BCAT1), mRNA.	0.582466	3.03051e-05	0.798036	3.72179e-08	-0.21557	0.258006
ILMN_1815895	649143	LOC649143	PREDICTED: Homo sapiens similar to HLA class II histocompatibility antigen, DRB1-9 beta chain precursor (MHC class I antigen DRB1*9) (DR-9) (DR9), transcript variant 2 (LOC649143), mRNA.	0.863484	0.00232387	1.38034	2.65899e-06	-0.516856	0.0945384
ILMN_2260500	79932	KIAA0319L	Homo sapiens KIAA0319-like (KIAA0319L), transcript variant 2, mRNA.	0.476637	0.000328485	0.330292	0.0281411	0.146345	0.390081
ILMN_1671928	5627	PROS1	Homo sapiens protein S (alpha) (PROS1), mRNA.	0.822265	2.75194e-09	0.88937	7.01987e-08	-0.0671056	0.7615
ILMN_1721127	8351	HIST1H3D	Homo sapiens histone cluster 1, H3d (HIST1H3D), mRNA.	1.15285	1.97398e-12	0.670364	6.08207e-07	0.482484	0.0231947
ILMN_2113126	6037	RNASE3	Homo sapiens ribonuclease, RNase A family, 3 (eosinophil cationic protein) (RNASE3), mRNA.	0.742417	0.000889578	1.43984	2.45182e-08	-0.697421	0.0137117
ILMN_1784380	151636	DTX3L	Homo sapiens deltex 3-like (Drosophila) (DTX3L), mRNA.	1.22455	6.55426e-11	1.2028	1.20303e-07	0.021753	0.938368
ILMN_1652736	6197	RPS6KA3	Homo sapiens ribosomal protein S6 kinase, 90kDa, polypeptide 3 (RPS6KA3), mRNA.	0.249182	0.0437066	0.658848	5.26633e-11	-0.409666	0.00631534
ILMN_1708934	133	ADM	Homo sapiens adrenomedullin (ADM), mRNA.	1.11905	8.6336e-18	0.755406	1.75595e-08	0.363641	0.00571824
ILMN_1660114	22915	MMRN1	Homo sapiens multimerin 1 (MMRN1), mRNA.	0.682104	1.05282e-05	0.561006	0.000530786	0.121099	0.564841
ILMN_2075221	284083	C17orf47	Homo sapiens chromosome 17 open reading frame 47 (C17orf47), mRNA.	0.321119	0.00201724	0.248187	0.0162065	0.0729315	0.681388
ILMN_2224486	57415	C3orf14	Homo sapiens chromosome 3 open reading frame 14 (C3orf14), mRNA.	0.356569	0.00215228	0.604055	1.2879e-06	-0.247485	0.104109
ILMN_1731433	26	ABP1	Homo sapiens amiloride binding protein 1 (amine oxidase (copper-containing)) (ABP1), mRNA.	0.576481	0.000213826	0.421648	0.00504932	0.154833	0.557123
ILMN_2193213	1667	DEFA1	Homo sapiens defensin, alpha 1 (DEFA1), mRNA.	0.898983	0.00015756	1.29105	8.42793e-07	-0.392062	0.160298
ILMN_1810797	10810	WASF3	Homo sapiens WAS protein family, member 3 (WASF3), mRNA.	0.686375	5.96164e-06	0.774638	4.11388e-06	-0.0882624	0.678434
ILMN_1656940	22885	ABLIM3	Homo sapiens actin binding LIM protein family, member 3 (ABLIM3), mRNA.	0.848797	4.35573e-12	0.576935	8.03495e-05	0.271862	0.0604211
ILMN_3251658	79168	LILRA6	Homo sapiens leukocyte immunoglobulin-like receptor, subfamily A (with TM domain), member 6 (LILRA6), mRNA.	0.811712	1.5794e-08	0.466377	0.000466285	0.345335	0.0419096
ILMN_2277537	4595	MUTYH	Homo sapiens mutY homolog (E. coli) (MUTYH), transcript variant beta3, mRNA.	0.513262	5.4187e-06	0.294383	0.00316219	0.218879	0.171028
ILMN_1690733	1950	EGF	Homo sapiens epidermal growth factor (beta-urogastrone) (EGF), mRNA.	0.830881	3.97197e-09	0.693872	5.95478e-06	0.137008	0.491219
ILMN_1701558	4130	MAP1A	Homo sapiens microtubule-associated protein 1A (MAP1A), mRNA.	0.918336	1.83529e-11	0.673448	7.13537e-06	0.244889	0.190114
ILMN_1713088	124540	MSI2	Homo sapiens musashi homolog 2 (Drosophila) (MSI2), transcript variant 1, mRNA.	0.300231	0.0329378	0.555946	0.000200131	-0.255715	0.14657
ILMN_1766736	671	BPI	Homo sapiens bactericidal/permeability-increasing protein (BPI), mRNA.	0.714155	0.000296566	1.05497	4.16542e-07	-0.340813	0.205339
ILMN_1810712	23365	ARHGEF12	Homo sapiens Rho guanine nucleotide exchange factor (GEF) 12 (ARHGEF12), mRNA.	0.414447	0.0089819	0.601716	0.00361222	-0.18727	0.404072
ILMN_1676385	5062	PAK2	PREDICTED: Homo sapiens p21 (CDKN1A)-activated kinase 2 (PAK2), mRNA.	0.587239	0.000226193	0.501017	0.00660777	0.0862224	0.660671
ILMN_2066849	441168	FAM26F	Homo sapiens family with sequence similarity 26, member F (FAM26F), mRNA.	1.11975	3.11171e-14	0.713238	6.79872e-07	0.40651	0.0385569
ILMN_1768577	5046	PCSK6	Homo sapiens proprotein convertase subtilisin/kexin type 6 (PCSK6), transcript variant 6, mRNA.	0.814322	1.20792e-09	0.492808	0.000174978	0.321513	0.103667
ILMN_1766896	131540	ZDHHC19	Homo sapiens zinc finger, DHHC-type containing 19 (ZDHHC19), mRNA.	1.23936	7.53875e-10	0.745584	1.23303e-05	0.493776	0.0464756
ILMN_1755179	285671	RNF180	Homo sapiens ring finger protein 180 (RNF180), mRNA.	0.402094	0.000207382	0.306021	0.0104396	0.0960731	0.618573
ILMN_1706645	115004	C6orf150	Homo sapiens chromosome 6 open reading frame 150 (C6orf150), mRNA.	0.880441	4.92624e-11	0.810205	1.45552e-09	0.0702356	0.729208
ILMN_2066060	3128	HLA-DRB6	Homo sapiens major histocompatibility complex, class II, DR beta 6 (pseudogene) (HLA-DRB6), non-coding RNA.	1.06965	0.000519126	1.47229	2.76684e-05	-0.402642	0.259332
ILMN_2297765	3778	KCNMA1	Homo sapiens potassium large conductance calcium-activated channel, subfamily M, alpha member 1 (KCNMA1), transcript variant 2, mRNA.	0.7554	4.02689e-09	0.762893	3.44326e-10	-0.00749271	0.973128
ILMN_1749070	3115	HLA-DPB1	Homo sapiens major histocompatibility complex, class II, DP beta 1 (HLA-DPB1), mRNA.	0.595474	1.42556e-05	1.08975	1.43203e-10	-0.494272	0.00629686
ILMN_1662358	4599	MX1	Homo sapiens myxovirus (influenza virus) resistance 1, interferon-inducible protein p78 (mouse) (MX1), mRNA.	1.32013	1.63198e-17	1.04057	1.15986e-10	0.279558	0.107454
ILMN_1701914	29126	CD274	Homo sapiens CD274 molecule (CD274), mRNA.	1.1648	2.43828e-12	0.541481	7.72073e-07	0.623319	0.00845416
ILMN_1695157	762	CA4	Homo sapiens carbonic anhydrase IV (CA4), mRNA.	0.594683	0.000181854	0.440777	0.0111145	0.153906	0.47661
ILMN_1805750	10410	IFITM3	Homo sapiens interferon induced transmembrane protein 3 (1-8U) (IFITM3), mRNA.	2.46769	1.70976e-32	1.7863	7.74802e-16	0.681393	0.0011466
ILMN_1812995	1514	CTSL1	Homo sapiens cathepsin L1 (CTSL1), transcript variant 1, mRNA.	1.10993	8.14489e-17	1.0821	2.40791e-14	0.027834	0.892177
ILMN_1811579	9454	HOMER3	Homo sapiens homer homolog 3 (Drosophila) (HOMER3), mRNA.	0.448065	0.000215603	0.298657	0.0380838	0.149408	0.339061
ILMN_2174127	131566	DCBLD2	Homo sapiens discoidin, CUB and LCCL domain containing 2 (DCBLD2), mRNA.	0.45381	0.0242355	0.522206	0.0260837	-0.0683958	0.833884
ILMN_1704870	8993	PGLYRP1	Homo sapiens peptidoglycan recognition protein 1 (PGLYRP1), mRNA.	0.664711	3.17188e-05	0.650398	0.000290071	0.0143125	0.95697
ILMN_1712236	79660	PPP1R3B	Homo sapiens protein phosphatase 1, regulatory (inhibitor) subunit 3B (PPP1R3B), mRNA.	0.757581	1.71652e-09	0.428313	0.00212776	0.329268	0.0349035
ILMN_1723912	10964	IFI44L	Homo sapiens interferon-induced protein 44-like (IFI44L), mRNA.	2.54006	9.81838e-24	2.06752	7.71452e-16	0.472544	0.111885
ILMN_1805228	116844	LRG1	Homo sapiens leucine-rich alpha-2-glycoprotein 1 (LRG1), mRNA.	0.751064	2.55946e-10	0.625672	8.61728e-07	0.125392	0.356812
ILMN_1680945	26095	PTPN20	PREDICTED: Homo sapiens protein tyrosine phosphatase, non-receptor type 20 (PTPN20), mRNA.	0.511798	3.30599e-06	0.324677	0.00213589	0.187121	0.258006
ILMN_2090004	89872	AQP10	Homo sapiens aquaporin 10 (AQP10), mRNA.	0.817678	1.22288e-05	0.775096	0.000144531	0.0425823	0.871374
ILMN_1724700	8780	RIOK3	Homo sapiens RIO kinase 3 (yeast) (RIOK3), mRNA.	0.287283	0.00648113	0.499154	9.95253e-05	-0.211871	0.156913
ILMN_1697957	23313	C22orf9	Homo sapiens chromosome 22 open reading frame 9 (C22orf9), transcript variant 2, mRNA.	0.272483	0.0145591	0.442555	0.000230998	-0.170072	0.305295
ILMN_1701621	9997	SCO2	Homo sapiens SCO cytochrome oxidase deficient homolog 2 (yeast) (SCO2), nuclear gene encoding mitochondrial protein, mRNA.	1.70097	3.33318e-28	1.34578	2.49235e-23	0.355191	0.0385569
ILMN_1686373	161502	C15orf26	Homo sapiens chromosome 15 open reading frame 26 (C15orf26), mRNA.	0.411806	0.00953996	0.431191	0.0184776	-0.0193849	0.938368
ILMN_2352921	669	BPGM	Homo sapiens 2,3-bisphosphoglycerate mutase (BPGM), transcript variant 1, mRNA.	0.417158	0.0270999	0.784529	0.000344643	-0.367371	0.133611
ILMN_3241446	440836	ODF3B	Homo sapiens outer dense fiber of sperm tails 3B (ODF3B), mRNA.	1.32743	1.83721e-29	1.08647	4.34829e-20	0.240959	0.0349035
ILMN_1774287	629	CFB	Homo sapiens complement factor B (CFB), mRNA.	0.759587	3.59489e-10	0.4106	2.57767e-05	0.348987	0.0349035
ILMN_1682197	152518	NFXL1	Homo sapiens nuclear transcription factor, X-box binding-like 1 (NFXL1), mRNA.	0.522016	0.00181976	0.484983	0.00897275	0.0370334	0.891064
ILMN_2165289	1668	DEFA3	Homo sapiens defensin, alpha 3, neutrophil-specific (DEFA3), mRNA.	0.962168	0.000264329	1.39921	1.16473e-06	-0.437043	0.164065
ILMN_1797001	23586	DDX58	Homo sapiens DEAD (Asp-Glu-Ala-Asp) box polypeptide 58 (DDX58), mRNA.	1.08694	3.46379e-17	0.725643	1.20733e-09	0.361293	0.0184718
ILMN_2376502	9886	RHOBTB1	Homo sapiens Rho-related BTB domain containing 1 (RHOBTB1), transcript variant 2, mRNA.	0.860891	9.98203e-10	0.458056	0.00421173	0.402836	0.0211652
ILMN_1723035	4973	OLR1	Homo sapiens oxidized low density lipoprotein (lectin-like) receptor 1 (OLR1), mRNA.	0.650573	9.16404e-05	0.740444	4.53506e-05	-0.0898715	0.764365
ILMN_1729749	51191	HERC5	Homo sapiens hect domain and RLD 5 (HERC5), mRNA.	1.55148	1.38938e-20	1.21519	1.43755e-12	0.336283	0.0658506
ILMN_1658071	481	ATP1B1	Homo sapiens ATPase, Na+/K+ transporting, beta 1 polypeptide (ATP1B1), transcript variant 1, mRNA.	0.352826	0.00715772	0.467135	0.00082554	-0.114308	0.555013
ILMN_1661717	7027	TFDP1	Homo sapiens transcription factor Dp-1 (TFDP1), mRNA.	0.409634	0.00081633	0.551411	0.000101459	-0.141777	0.441393
ILMN_2176063	2209	FCGR1A	Homo sapiens Fc fragment of IgG, high affinity Ia, receptor (CD64) (FCGR1A), mRNA.	3.02066	1.72558e-34	2.53863	3.89728e-24	0.482027	0.0330253
ILMN_1760062	10561	IFI44	Homo sapiens interferon-induced protein 44 (IFI44), mRNA.	1.87294	1.22101e-24	1.36032	2.65525e-15	0.512629	0.0189873
ILMN_1761464	972	CD74	Homo sapiens CD74 molecule, major histocompatibility complex, class II invariant chain (CD74), transcript variant 1, mRNA.	0.984785	9.76591e-15	0.927503	1.79517e-11	0.0572818	0.7458
ILMN_1701906	10871	CD300C	Homo sapiens CD300c molecule (CD300C), mRNA.	0.715803	2.21057e-08	0.83089	3.56267e-09	-0.115087	0.47661
ILMN_2116877	10562	OLFM4	Homo sapiens olfactomedin 4 (OLFM4), mRNA.	0.992751	0.00107612	1.68872	3.77647e-08	-0.695966	0.0632541
ILMN_1745103	51266	CLEC1B	Homo sapiens C-type lectin domain family 1, member B (CLEC1B), transcript variant 1, mRNA.	0.496092	0.000125954	0.630934	5.34319e-06	-0.134842	0.405962
ILMN_1703263	11262	SP140	Homo sapiens SP140 nuclear body protein (SP140), transcript variant 2, mRNA.	1.1534	6.5193e-25	1.02652	2.10174e-20	0.126882	0.35487
ILMN_2229261	400709	SIGLEC16	Homo sapiens sialic acid binding Ig-like lectin 16 (gene/pseudogene) (SIGLEC16), non-coding RNA.	1.17682	4.09796e-14	0.756071	1.64955e-07	0.42075	0.0361926
ILMN_1654389	728744	LOC728744	PREDICTED: Homo sapiens hypothetical LOC728744 (LOC728744), mRNA.	3.03541	8.60302e-33	2.41699	9.36946e-22	0.618427	0.0150399
ILMN_3190833	9034	CCRL2	Homo sapiens chemokine (C-C motif) receptor-like 2 (CCRL2), transcript variant 2, mRNA.	1.09439	7.13227e-15	0.791685	3.22836e-14	0.302708	0.0958167
ILMN_2058782	3429	IFI27	Homo sapiens interferon, alpha-inducible protein 27 (IFI27), transcript variant 2, mRNA.	2.07186	5.24475e-10	2.13434	8.58777e-10	-0.0624728	0.912805
ILMN_1752755	7450	VWF	Homo sapiens von Willebrand factor (VWF), mRNA.	0.662495	1.89802e-06	0.866869	2.35078e-09	-0.204374	0.275081
ILMN_1796316	4318	MMP9	Homo sapiens matrix metallopeptidase 9 (gelatinase B, 92kDa gelatinase, 92kDa type IV collagenase) (MMP9), mRNA.	0.687581	0.000156476	0.430032	0.0381458	0.257549	0.296206
ILMN_1756657	81786	TRIM7	Homo sapiens tripartite motif-containing 7 (TRIM7), transcript variant 6, mRNA.	0.50981	2.22646e-05	0.289662	0.00899424	0.220148	0.176609
ILMN_1759250	6891	TAP2	Homo sapiens transporter 2, ATP-binding cassette, sub-family B (MDR/TAP) (TAP2), transcript variant 2, mRNA.	1.17594	5.09877e-24	1.23226	1.63128e-23	-0.0563156	0.7458
ILMN_1796216	22846	VASH1	Homo sapiens vasohibin 1 (VASH1), mRNA.	0.321359	0.0405175	0.44601	0.0101923	-0.124651	0.509743
ILMN_3225471	728650	LOC728650	PREDICTED: Homo sapiens misc_RNA (LOC728650), miscRNA.	0.943363	4.16231e-10	0.759054	4.64773e-07	0.18431	0.334593
ILMN_1721170	9687	GREB1	Homo sapiens growth regulation by estrogen in breast cancer 1 (GREB1), transcript variant a, mRNA.	0.389988	0.00824286	0.393211	0.013173	-0.00322262	0.991396
ILMN_1703337	441763	LOC441763	PREDICTED: Homo sapiens hypothetical LOC441763 (LOC441763), mRNA.	0.755289	7.12349e-06	1.00626	3.76207e-08	-0.250967	0.1592
ILMN_1694966	433	ASGR2	Homo sapiens asialoglycoprotein receptor 2 (ASGR2), transcript variant 3, mRNA.	0.902524	6.00421e-10	0.55812	0.000201464	0.344404	0.0291397
ILMN_1739428	3433	IFIT2	Homo sapiens interferon-induced protein with tetratricopeptide repeats 2 (IFIT2), mRNA.	1.2955	4.22619e-25	0.966214	1.04895e-14	0.329286	0.0107292
ILMN_1671482	130589	GALM	Homo sapiens galactose mutarotase (aldose 1-epimerase) (GALM), mRNA.	0.855888	2.80342e-12	0.520601	2.29693e-09	0.335287	0.0398715
ILMN_2221046	2760	GM2A	Homo sapiens GM2 ganglioside activator (GM2A), mRNA.	0.670845	5.96431e-06	0.478189	0.00431711	0.192656	0.326316
ILMN_1659688	3959	LGALS3BP	Homo sapiens lectin, galactoside-binding, soluble, 3 binding protein (LGALS3BP), mRNA.	1.11007	3.17317e-12	0.665695	6.44813e-08	0.444379	0.0486278
ILMN_1771385	115361	GBP4	Homo sapiens guanylate binding protein 4 (GBP4), mRNA.	1.66851	8.25215e-31	1.59464	2.71538e-30	0.0738752	0.729208
ILMN_1702120	25915	NDUFAF3	Homo sapiens NADH dehydrogenase (ubiquinone) 1 alpha subcomplex, assembly factor 3 (NDUFAF3), nuclear gene encoding mitochondrial protein, transcript variant 4, mRNA.	1.14301	2.03173e-15	0.851335	7.85901e-09	0.291677	0.135374
ILMN_1661809	79056	PRRG4	Homo sapiens proline rich Gla (G-carboxyglutamic acid) 4 (transmembrane) (PRRG4), mRNA.	1.48347	9.13675e-22	1.23806	6.49764e-16	0.245412	0.157281
ILMN_3237376	57476	GRAMD1B	Homo sapiens GRAM domain containing 1B (GRAMD1B), mRNA.	1.54568	4.95077e-21	1.27273	4.08735e-19	0.27295	0.23259
ILMN_2177832	27433	TOR2A	Homo sapiens torsin family 2, member A (TOR2A), mRNA.	0.345393	0.037927	1.10593	4.54411e-07	-0.760535	0.00390444
ILMN_1740572	6948	TCN2	Homo sapiens transcobalamin II; macrocytic anemia (TCN2), mRNA.	1.27509	5.12118e-15	0.916311	4.35082e-11	0.358774	0.0936662
ILMN_1785902	714	C1QC	Homo sapiens complement component 1, q subcomponent, C chain (C1QC), mRNA.	1.00075	7.82721e-10	0.438125	6.56643e-05	0.562626	0.0161613
ILMN_1795181	55601	DDX60	Homo sapiens DEAD (Asp-Glu-Ala-Asp) box polypeptide 60 (DDX60), mRNA.	1.32702	4.63777e-21	1.11319	2.06016e-15	0.213834	0.230353
ILMN_1693262	653600	LOC653600	PREDICTED: Homo sapiens similar to Neutrophil defensin 1 precursor (HNP-1) (HP-1) (HP1) (Defensin, alpha 1) (LOC653600), mRNA.	0.98126	0.00147484	1.54563	4.17421e-06	-0.564367	0.132049
ILMN_1700855	642684	LOC642684	PREDICTED: Homo sapiens similar to Maltase-glucoamylase, intestinal (LOC642684), mRNA.	0.522779	0.000848885	0.442263	0.010535	0.0805162	0.729208
ILMN_1779252	10346	TRIM22	Homo sapiens tripartite motif-containing 22 (TRIM22), mRNA.	1.35596	3.16187e-27	1.09635	6.36056e-20	0.259614	0.0562539
ILMN_1807423	10643	IGF2BP3	Homo sapiens insulin-like growth factor 2 mRNA binding protein 3 (IGF2BP3), mRNA.	1.39092	8.6931e-23	1.02712	2.47316e-13	0.363807	0.0264327
ILMN_1810420	8291	DYSF	Homo sapiens dysferlin, limb girdle muscular dystrophy 2B (autosomal recessive) (DYSF), mRNA.	0.86672	1.97396e-12	0.547992	1.13462e-05	0.318728	0.0217621
ILMN_2389876	7041	TGFB1I1	Homo sapiens transforming growth factor beta 1 induced transcript 1 (TGFB1I1), transcript variant 2, mRNA.	0.912021	8.71249e-13	0.902595	1.32012e-09	0.00942578	0.962085
ILMN_1756992	4582	MUC1	Homo sapiens mucin 1, cell surface associated (MUC1), transcript variant 6, mRNA.	1.0001	5.90598e-12	0.817632	2.26764e-11	0.182464	0.372872
ILMN_2078599	54	ACP5	Homo sapiens acid phosphatase 5, tartrate resistant (ACP5), mRNA.	0.379011	0.0117704	0.789414	3.46308e-05	-0.410403	0.0254225
ILMN_1687201	80830	APOL6	Homo sapiens apolipoprotein L, 6 (APOL6), mRNA.	1.33727	5.85683e-17	1.34648	5.06607e-18	-0.0092021	0.971847
ILMN_1796335	54947	LPCAT2	Homo sapiens lysophosphatidylcholine acyltransferase 2 (LPCAT2), mRNA.	0.899717	2.61157e-05	1.0239	4.0198e-06	-0.124179	0.67679
ILMN_1705183	4353	MPO	Homo sapiens myeloperoxidase (MPO), nuclear gene encoding mitochondrial protein, mRNA.	0.655077	0.000231431	1.01136	9.20618e-07	-0.356278	0.149867
ILMN_3244014	100131967	LOC100131967	PREDICTED: Homo sapiens misc_RNA (LOC100131967), miscRNA.	0.954519	1.76803e-10	0.788426	3.7799e-07	0.166094	0.388198
ILMN_1680274	652694	LOC652694	PREDICTED: Homo sapiens similar to Ig kappa chain V-I region HK102 precursor (LOC652694), mRNA.	0.368624	0.037755	0.427664	0.0313137	-0.0590401	0.849548
ILMN_1791759	3627	CXCL10	Homo sapiens chemokine (C-X-C motif) ligand 10 (CXCL10), mRNA.	1.90187	3.24028e-17	2.00579	1.78832e-19	-0.103924	0.769415
ILMN_2203271	2359	FPR3	Homo sapiens formyl peptide receptor 3 (FPR3), mRNA.	0.344035	0.00177816	0.410985	0.000594411	-0.0669506	0.730544
ILMN_2357419	353514	LILRA5	Homo sapiens leukocyte immunoglobulin-like receptor, subfamily A (with TM domain), member 5 (LILRA5), transcript variant 1, mRNA.	0.779429	1.24176e-08	0.53925	5.30936e-05	0.240179	0.163513
ILMN_1699206	85462	FHDC1	Homo sapiens FH2 domain containing 1 (FHDC1), mRNA.	0.419856	0.000527803	0.309405	0.0379416	0.110451	0.578843
ILMN_3240420	11274	USP18	Homo sapiens ubiquitin specific peptidase 18 (USP18), mRNA.	0.680359	0.000297757	0.437004	0.00406524	0.243355	0.416624
ILMN_1733515	84695	LOXL3	Homo sapiens lysyl oxidase-like 3 (LOXL3), mRNA.	1.01134	1.36679e-17	0.780907	8.23845e-14	0.230431	0.0883733
ILMN_3239610	100133565	LOC100133565	PREDICTED: Homo sapiens similar to hCG23738 (LOC100133565), mRNA.	1.09168	2.95645e-07	1.41007	1.46303e-08	-0.318392	0.163323
ILMN_1763609	85413	SLC22A16	Homo sapiens solute carrier family 22 (organic cation/carnitine transporter), member 16 (SLC22A16), mRNA.	0.646088	1.01793e-05	0.696684	3.19803e-06	-0.0505953	0.833884
ILMN_2226271	3640	INSL3	Homo sapiens insulin-like 3 (Leydig cell) (INSL3), mRNA.	0.792747	5.28082e-08	0.425036	0.00218868	0.367711	0.0575345
ILMN_1714643	8972	MGAM	Homo sapiens maltase-glucoamylase (alpha-glucosidase) (MGAM), mRNA.	0.493356	0.000950534	0.399173	0.0166716	0.0941835	0.671716
ILMN_1694548	306	ANXA3	Homo sapiens annexin A3 (ANXA3), mRNA.	1.10433	1.30441e-11	0.591022	0.000768556	0.513309	0.0033184
ILMN_1806056	1088	CEACAM8	Homo sapiens carcinoembryonic antigen-related cell adhesion molecule 8 (CEACAM8), mRNA.	1.15427	1.53253e-05	1.56379	3.36655e-08	-0.409523	0.215042
ILMN_2173975	64108	RTP4	Homo sapiens receptor (chemosensory) transporter protein 4 (RTP4), mRNA.	2.00455	2.30037e-28	1.61571	3.19737e-23	0.388841	0.0701558
ILMN_1666742	203228	C9orf72	Homo sapiens chromosome 9 open reading frame 72 (C9orf72), transcript variant 1, mRNA.	0.67317	5.31955e-07	0.756068	3.23214e-08	-0.0828984	0.681388
ILMN_1672591	6335	SCN9A	Homo sapiens sodium channel, voltage-gated, type IX, alpha subunit (SCN9A), mRNA.	0.398253	0.000454303	0.25377	0.0267997	0.144482	0.405587
ILMN_1780546	5008	OSM	Homo sapiens oncostatin M (OSM), mRNA.	1.0191	3.32852e-12	0.655167	1.92526e-06	0.363934	0.0273547
ILMN_2119297	23034	SAMD4A	Homo sapiens sterile alpha motif domain containing 4A (SAMD4A), mRNA.	1.12511	9.73522e-16	0.985159	2.29234e-14	0.139948	0.509743
ILMN_1770338	4071	TM4SF1	Homo sapiens transmembrane 4 L six family member 1 (TM4SF1), mRNA.	0.403563	0.0031964	0.739379	1.11569e-06	-0.335816	0.0915773
ILMN_1651282	1308	COL17A1	Homo sapiens collagen, type XVII, alpha 1 (COL17A1), mRNA.	0.587242	6.52145e-05	0.748238	8.62684e-07	-0.160995	0.493448
ILMN_1698725	257019	FRMD3	Homo sapiens FERM domain containing 3 (FRMD3), mRNA.	1.17365	1.30083e-17	0.878913	2.20706e-09	0.294734	0.0488354
ILMN_1801254	648984	LOC648984	PREDICTED: Homo sapiens similar to Baculoviral IAP repeat-containing protein 1 (Neuronal apoptosis inhibitory protein) (LOC648984), mRNA.	0.979335	5.69931e-11	0.423783	0.00170186	0.555552	0.0033184
ILMN_1751120	8365	HIST1H4H	Homo sapiens histone cluster 1, H4h (HIST1H4H), mRNA.	0.968752	4.02689e-09	0.614279	0.00022835	0.354473	0.0545868
ILMN_1673548	29094	HSPC159	Homo sapiens galectin-related protein (HSPC159), mRNA.	0.615214	1.67992e-06	0.733727	2.07251e-07	-0.118513	0.464906
ILMN_3214389	100133583	LOC100133583	PREDICTED: Homo sapiens similar to major histocompatibility complex, class II, DQ beta 1, transcript variant 2 (LOC100133583), mRNA.	0.421543	0.000279951	0.469559	0.000502723	-0.0480162	0.8221
ILMN_1767377	153561	LOC153561	Homo sapiens hypothetical protein LOC153561 (LOC153561), mRNA.	0.946877	6.196e-11	0.600062	5.18994e-05	0.346815	0.0349035
ILMN_1810628	23273	KIAA0367	Homo sapiens KIAA0367 (KIAA0367), mRNA.	0.467892	0.00274217	0.41145	0.0179812	0.0564419	0.843058
ILMN_1798971	7855	FZD5	Homo sapiens frizzled homolog 5 (Drosophila) (FZD5), mRNA.	0.374273	0.00122032	0.491579	0.000168305	-0.117306	0.510258
ILMN_1761387	648998	LOC648998	PREDICTED: Homo sapiens similar to Neutrophil cytosol factor 1 (NCF-1) (Neutrophil NADPH oxidase factor 1) (47 kDa neutrophil oxidase factor) (p47-phox) (NCF-47K) (47 kDa autosomal chronic granulomatous disease protein) (NOXO2) (LOC648998), mRNA.	0.627026	1.24034e-07	0.503778	0.000203066	0.123248	0.46992
ILMN_2105441	3512	IGJ	Homo sapiens immunoglobulin J polypeptide, linker protein for immunoglobulin alpha and mu polypeptides (IGJ), mRNA.	0.614895	0.00145324	0.464863	0.0497986	0.150033	0.595021
ILMN_3301372	730167	LOC730167	PREDICTED: Homo sapiens similar to protein tyrosine phosphatase 4a1, transcript variant 1 (LOC730167), mRNA.	0.869014	1.8354e-11	1.25213	1.13205e-19	-0.383115	0.0112597
ILMN_2198515	57561	ARRDC3	Homo sapiens arrestin domain containing 3 (ARRDC3), mRNA.	0.499603	0.00786222	0.826154	5.74728e-05	-0.326551	0.17147
ILMN_2162972	4069	LYZ	Homo sapiens lysozyme (renal amyloidosis) (LYZ), mRNA.	0.55992	2.07322e-05	0.552761	0.000651633	0.00715887	0.973301
ILMN_1688231	54210	TREM1	Homo sapiens triggering receptor expressed on myeloid cells 1 (TREM1), mRNA.	0.344658	0.00642489	0.393001	0.00389582	-0.048343	0.807955
ILMN_1761281	441019	LOC441019	PREDICTED: Homo sapiens hypothetical LOC441019 (LOC441019), mRNA.	0.719769	1.33299e-07	0.839117	9.69635e-10	-0.119348	0.551592
ILMN_1758400	116443	GRIN3A	Homo sapiens glutamate receptor, ionotropic, N-methyl-D-aspartate 3A (GRIN3A), mRNA.	0.601867	1.18307e-07	0.212358	0.0183627	0.38951	0.0126094
ILMN_1715963	25793	FBXO7	Homo sapiens F-box protein 7 (FBXO7), transcript variant 2, mRNA.	-0.383701	0.0190711	0.319582	0.0268493	-0.703283	0.000491267
ILMN_1721535	10466	COG5	Homo sapiens component of oligomeric golgi complex 5 (COG5), transcript variant 1, mRNA.	-0.407301	0.0106934	-0.533052	0.0019639	0.125751	0.547555
ILMN_1713162	2946	GSTM2	Homo sapiens glutathione S-transferase M2 (muscle) (GSTM2), mRNA.	-0.298944	0.0138218	-0.358669	0.0186007	0.0597249	0.750924
ILMN_3219739	727970	LOC727970	PREDICTED: Homo sapiens misc_RNA (LOC727970), miscRNA.	-0.355803	0.0254368	-0.746098	4.58502e-05	0.390295	0.0394331
ILMN_3292244	100132804	LOC100132804	PREDICTED: Homo sapiens misc_RNA (LOC100132804), miscRNA.	-0.703165	0.000538698	-0.653561	0.00252292	-0.049604	0.88816
ILMN_3200539	100131672	LOC100131672	PREDICTED: Homo sapiens misc_RNA (LOC100131672), miscRNA.	-0.484227	0.00194998	-0.769618	2.18067e-05	0.285392	0.175925
ILMN_3271204	100127893	LOC100127893	PREDICTED: Homo sapiens misc_RNA (LOC100127893), miscRNA.	-0.636751	0.0146653	-0.886338	0.00435243	0.249587	0.503659
ILMN_3293114	727821	LOC727821	PREDICTED: Homo sapiens misc_RNA (LOC727821), miscRNA.	-0.721667	0.00273358	-0.757522	0.00455227	0.0358546	0.933876
ILMN_3279935	646909	LOC646909	PREDICTED: Homo sapiens misc_RNA (LOC646909), miscRNA.	-0.506666	0.00236167	-0.592169	0.000992853	0.0855029	0.755474
ILMN_3285410	642738	LOC642738	PREDICTED: Homo sapiens misc_RNA (LOC642738), miscRNA.	-0.651762	0.00201724	-0.918026	0.0002169	0.266264	0.362047
ILMN_2291455	399665	FAM102A	Homo sapiens family with sequence similarity 102, member A (FAM102A), transcript variant 1, mRNA.	-0.99207	3.71985e-16	-1.1417	2.05363e-15	0.149628	0.235129
ILMN_3292572	390183	LOC390183	PREDICTED: Homo sapiens misc_RNA (LOC390183), miscRNA.	-0.705661	0.00131865	-0.662133	0.00690639	-0.0435288	0.904495
ILMN_2383058	55423	SIRPG	Homo sapiens signal-regulatory protein gamma (SIRPG), transcript variant 2, mRNA.	-0.698216	1.0325e-08	-0.496213	7.94939e-05	-0.202003	0.252039
ILMN_1773650	54674	LRRN3	Homo sapiens leucine rich repeat neuronal 3 (LRRN3), transcript variant 1, mRNA.	-1.69384	6.61486e-15	-2.36524	4.30223e-22	0.671401	0.0182444
ILMN_1797375	11278	KLF12	Homo sapiens Kruppel-like factor 12 (KLF12), transcript variant 2, mRNA.	-1.01883	1.34966e-19	-1.00302	3.27787e-17	-0.0158171	0.922466
ILMN_2216815	9053	MAP7	Homo sapiens microtubule-associated protein 7 (MAP7), mRNA.	-0.733453	1.6804e-07	-0.509711	0.000176835	-0.223742	0.265527
ILMN_2302757	8857	FCGBP	Homo sapiens Fc fragment of IgG binding protein (FCGBP), mRNA.	-1.45162	1.75677e-13	-1.34438	9.16775e-14	-0.107239	0.72095
ILMN_2402640	1823	DSC1	Homo sapiens desmocollin 1 (DSC1), transcript variant Dsc1b, mRNA.	-0.936854	5.64399e-11	-1.13971	1.45681e-11	0.202854	0.155822
ILMN_1664176	10516	FBLN5	Homo sapiens fibulin 5 (FBLN5), mRNA.	-0.770192	9.00354e-10	-0.678873	2.88812e-07	-0.0913184	0.612432
ILMN_3287033	646785	LOC646785	PREDICTED: Homo sapiens misc_RNA (LOC646785), miscRNA.	-0.602766	0.0012064	-0.903748	1.76091e-05	0.300982	0.208724
ILMN_1707904	641518	LOC641518	PREDICTED: Homo sapiens hypothetical protein LOC641518 (LOC641518), misc RNA.	-0.503998	1.04009e-05	-0.63916	1.86276e-07	0.135163	0.404238
ILMN_2136133	26986	PABPC1	Homo sapiens poly(A) binding protein, cytoplasmic 1 (PABPC1), mRNA.	-0.295993	0.0431127	-0.574707	0.0011886	0.278714	0.130087
ILMN_3241426	100133773	LOC100133773	PREDICTED: Homo sapiens misc_RNA (LOC100133773), miscRNA.	-0.867527	0.00348874	-1.18877	0.000566386	0.321239	0.433745
ILMN_1791006	54806	AHI1	Homo sapiens Abelson helper integration site 1 (AHI1), mRNA.	-0.573353	1.5348e-07	-0.702925	1.25393e-08	0.129571	0.342006
ILMN_1661940	23261	CAMTA1	Homo sapiens calmodulin binding transcription activator 1 (CAMTA1), mRNA.	-0.347085	0.00318435	-0.457438	0.000355857	0.110353	0.508942
ILMN_3268403	100128252	LOC100128252	PREDICTED: Homo sapiens similar to MGC9913 protein (LOC100128252), mRNA.	-0.534149	0.000252375	-0.58541	0.000476904	0.0512612	0.807636
ILMN_1814917	7089	TLE2	Homo sapiens transducin-like enhancer of split 2 (E(sp1) homolog, Drosophila) (TLE2), mRNA.	-0.513352	4.54629e-07	-0.716969	1.82286e-09	0.203617	0.107426
ILMN_1892403	692084	SNORD13	Homo sapiens small nucleolar RNA, C/D box 13 (SNORD13), small nucleolar RNA.	-1.09172	1.15629e-17	-1.24906	7.92423e-24	0.157335	0.345087
ILMN_2373010	54968	TMEM70	Homo sapiens transmembrane protein 70 (TMEM70), transcript variant 1, mRNA.	-0.579282	0.00831854	-0.733435	0.00521938	0.154154	0.637823
ILMN_1651429	140606	SELM	Homo sapiens selenoprotein M (SELM), mRNA.	-0.693188	3.49402e-09	-0.837241	2.05049e-10	0.144053	0.393714
ILMN_3271244	100130775	LOC100130775	PREDICTED: Homo sapiens misc_RNA (LOC100130775), miscRNA.	-0.512165	0.000290634	-0.582961	8.85796e-05	0.0707957	0.763484
ILMN_1697220	4907	NT5E	Homo sapiens 5'-nucleotidase, ecto (CD73) (NT5E), mRNA.	-0.779549	3.12132e-08	-1.05719	7.44962e-11	0.277646	0.0936938
ILMN_1771861	642250	LOC642250	PREDICTED: Homo sapiens similar to 60S ribosomal protein L17 (L23), transcript variant 1 (LOC642250), mRNA.	-0.467874	0.0226035	-0.555501	0.0187791	0.087627	0.796851
ILMN_1671045	439992	LOC439992	PREDICTED: Homo sapiens similar to ribosomal protein S3a, transcript variant 1 (LOC439992), mRNA.	-0.718658	0.00519284	-0.91494	0.00291612	0.196281	0.569584
ILMN_1689725	6176	RPLP1	Homo sapiens ribosomal protein, large, P1 (RPLP1), transcript variant 1, mRNA.	-0.35831	0.0135637	-0.460525	0.00659652	0.102215	0.636489
ILMN_3274586	401817	LOC401817	PREDICTED: Homo sapiens misc_RNA (LOC401817), miscRNA.	-0.465032	0.000147363	-0.577518	5.63154e-05	0.112486	0.4828
ILMN_3289352	642828	LOC642828	PREDICTED: Homo sapiens misc_RNA (LOC642828), miscRNA.	-0.354536	0.0128985	-0.583871	0.00120587	0.229335	0.193917
ILMN_1681846	163255	ZNF540	Homo sapiens zinc finger protein 540 (ZNF540), mRNA.	-1.01739	3.43431e-18	-0.923813	3.93519e-14	-0.0935723	0.579197
ILMN_3237623	6084	RNY1	Homo sapiens RNA, Ro-associated Y1 (RNY1), small cytoplasmic RNA.	-0.786099	2.76603e-14	-0.819869	1.9366e-12	0.0337705	0.811408
ILMN_3201216	441550	LOC441550	PREDICTED: Homo sapiens misc_RNA (LOC441550), miscRNA.	-0.52792	0.00364846	-0.604019	0.00522255	0.0760992	0.807955
ILMN_1910120	730092	LOC730092	Homo sapiens RRN3 RNA polymerase I transcription factor homolog (S. cerevisiae) pseudogene (LOC730092) on chromosome 16.	-0.951672	2.07272e-11	-0.658702	8.60789e-06	-0.29297	0.0953236
ILMN_2107991	22927	HABP4	Homo sapiens hyaluronan binding protein 4 (HABP4), mRNA.	-0.569392	5.50726e-06	-0.579363	4.09635e-07	0.00997141	0.96314
ILMN_3226301	729798	LOC729798	PREDICTED: Homo sapiens similar to ribosomal protein L23a (LOC729798), mRNA.	-0.559176	0.00641059	-0.651107	0.00695624	0.0919315	0.787459
ILMN_1690295	648343	LOC648343	PREDICTED: Homo sapiens similar to protein phosphatase 1 regulatory subunit 14B (LOC648343), mRNA.	-0.579231	0.000389633	-0.829396	1.01409e-05	0.250165	0.259087
ILMN_1798360	57007	CXCR7	Homo sapiens chemokine (C-X-C motif) receptor 7 (CXCR7), mRNA.	-0.698347	1.49585e-09	-0.810703	9.87821e-13	0.112356	0.509077
ILMN_3243428	677843	SNORA77	Homo sapiens small nucleolar RNA, H/ACA box 77 (SNORA77), small nucleolar RNA.	-0.533933	4.03442e-06	-0.657597	4.36738e-07	0.123664	0.434755
ILMN_1768261	653591	LOC653591	PREDICTED: Homo sapiens similar to PR domain containing 2, with ZNF domain, transcript variant 2 (LOC653591), mRNA.	-0.480479	0.000228773	-0.990398	2.35135e-12	0.509919	0.0011767
ILMN_1731610	3983	ABLIM1	Homo sapiens actin binding LIM protein 1 (ABLIM1), transcript variant 4, mRNA.	-0.725131	7.93966e-09	-0.477621	8.24215e-06	-0.247511	0.139472
ILMN_1726928	6920	TCEA3	Homo sapiens transcription elongation factor A (SII), 3 (TCEA3), mRNA.	-0.797344	3.28836e-12	-0.992328	6.47189e-13	0.194984	0.257652
ILMN_1673521	84634	KISS1R	Homo sapiens KISS1 receptor (KISS1R), mRNA.	-0.597542	2.63823e-06	-0.630874	8.39169e-06	0.0333311	0.880764
ILMN_2382431	375248	ANKRD36	Homo sapiens ankyrin repeat domain 36 (ANKRD36), mRNA.	-0.414423	0.00341012	-0.459512	0.00182894	0.0450896	0.85088
ILMN_1651354	6696	SPP1	Homo sapiens secreted phosphoprotein 1 (SPP1), transcript variant 2, mRNA.	-0.415458	0.00228965	-0.373939	0.0240707	-0.0415191	0.844845
ILMN_1772603	644172	LOC644172	PREDICTED: Homo sapiens similar to C-jun-amino-terminal kinase-interacting protein 1 (JNK-interacting protein 1) (JIP-1) (JNK MAP kinase scaffold protein 1) (Islet-brain 1) (IB-1) (Mitogen-activated protein kinase 8-interacting protein 1) (LOC644172), mRNA.	-0.366033	0.0017402	-0.455348	0.000548314	0.0893153	0.646561
ILMN_1775235	3899	AFF3	Homo sapiens AF4/FMR2 family, member 3 (AFF3), transcript variant 2, mRNA.	-0.735828	4.47451e-08	-0.396582	0.00148672	-0.339246	0.0812936
ILMN_2052495	284944	DNHL1	Homo sapiens dynein heavy chain-like 1 (DNHL1), mRNA.	-0.294852	0.0266473	-0.438694	0.00704542	0.143842	0.343634
ILMN_1740512	286527	MGC39900	PREDICTED: Homo sapiens hypothetical protein MGC39900 (MGC39900), mRNA.	-0.560919	2.92264e-08	-0.55723	3.07694e-07	-0.00368964	0.983104
ILMN_1660477	652608	LOC652608	PREDICTED: Homo sapiens similar to 60S ribosomal protein L6 (TAX-responsive enhancer element-binding protein 107) (TAXREB107) (Neoplasm-related protein C140) (LOC652608), mRNA.	-0.567705	0.00250757	-0.591537	0.0068596	0.0238317	0.938589
ILMN_1690304	440482	MGC26718	Homo sapiens similar to ankyrin repeat domain 20A (MGC26718), mRNA.	-0.954706	9.44752e-13	-1.09199	5.90185e-12	0.137279	0.469096
ILMN_1715603	51561	IL23A	Homo sapiens interleukin 23, alpha subunit p19 (IL23A), mRNA.	-1.03368	2.22468e-18	-0.819282	1.49191e-12	-0.214397	0.183491
ILMN_3177691	100130750	LOC100130750	PREDICTED: Homo sapiens misc_RNA (LOC100130750), miscRNA.	-0.351613	0.00831609	-0.479414	0.00245864	0.1278	0.538718
ILMN_1659610	27134	TJP3	Homo sapiens tight junction protein 3 (zona occludens 3) (TJP3), mRNA.	-0.412259	0.000126744	-0.461503	0.000159433	0.0492443	0.778943
ILMN_1752150	648453	LOC648453	PREDICTED: Homo sapiens hypothetical protein LOC648453 (LOC648453), mRNA.	-0.361759	0.00249632	-0.439158	0.00209153	0.0773989	0.556167
ILMN_3252383	100130802	LOC100130802	PREDICTED: Homo sapiens misc_RNA (LOC100130802), miscRNA.	-0.29496	0.023445	-0.43734	0.0051432	0.142379	0.343692
ILMN_3280496	100131526	LOC100131526	PREDICTED: Homo sapiens misc_RNA (LOC100131526), miscRNA.	-0.518772	0.00191871	-0.748367	0.000250012	0.229595	0.318856
ILMN_1676016	200025	C1orf152	PREDICTED: Homo sapiens chromosome 1 open reading frame 152 (C1orf152), mRNA.	-0.996039	9.7135e-11	-1.07437	1.39302e-10	0.0783308	0.729821
ILMN_1724480	8313	AXIN2	Homo sapiens axin 2 (conductin, axil) (AXIN2), mRNA.	-0.891031	7.94203e-13	-0.831604	4.94164e-14	-0.0594267	0.779769
ILMN_1675541	1933	EEF1B2	Homo sapiens eukaryotic translation elongation factor 1 beta 2 (EEF1B2), transcript variant 2, mRNA.	-0.348766	0.0109203	-0.470565	0.00355937	0.121799	0.509743
ILMN_3287309	390578	LOC390578	PREDICTED: Homo sapiens misc_RNA (LOC390578), miscRNA.	-0.705055	0.000331072	-0.712425	0.0012283	0.00737072	0.980822
ILMN_3289171	100131572	LOC100131572	PREDICTED: Homo sapiens similar to hCG1783679 (LOC100131572), mRNA.	-0.417843	0.00707489	-0.582608	0.00264006	0.164765	0.492443
ILMN_3201663	645231	LOC645231	PREDICTED: Homo sapiens misc_RNA (LOC645231), miscRNA.	-0.517422	0.00675879	-0.712652	0.00280412	0.19523	0.48519
ILMN_1724295	643007	LOC643007	PREDICTED: Homo sapiens similar to large subunit ribosomal protein L36a (LOC643007), mRNA.	-0.418635	0.026831	-0.472165	0.0364226	0.0535302	0.862291
ILMN_1783676	80071	CCDC15	Homo sapiens coiled-coil domain containing 15 (CCDC15), mRNA.	-0.701432	1.85712e-06	-1.02192	2.67568e-15	0.320493	0.0736395
ILMN_3306270	390283	RPL31P10	PREDICTED: Homo sapiens misc_RNA (RPL31P10), miscRNA.	-0.676956	0.00947607	-0.865813	0.00675617	0.188856	0.612088
ILMN_1686920	131076	CCDC58	Homo sapiens coiled-coil domain containing 58 (CCDC58), mRNA.	-0.503801	0.000864101	-0.748318	2.32898e-05	0.244517	0.213254
ILMN_3227992	729332	LOC729332	PREDICTED: Homo sapiens hypothetical LOC729332 (LOC729332), mRNA.	-0.415144	0.0144263	-0.460208	0.0192945	0.0450639	0.8686
ILMN_1660730	84889	SLC7A3	Homo sapiens solute carrier family 7 (cationic amino acid transporter, y+ system), member 3 (SLC7A3), transcript variant 1, mRNA.	-0.32747	0.041306	-0.369271	0.0477045	0.0418015	0.862291
ILMN_1666420	168417	ZNF679	Homo sapiens zinc finger protein 679 (ZNF679), mRNA.	-0.38723	0.0477094	-0.598409	0.00857099	0.211179	0.393714
ILMN_1724017	732450	LOC732450	PREDICTED: Homo sapiens similar to protein immuno-reactive with anti-PTH polyclonal antibodies (LOC732450), mRNA.	-0.556306	2.60152e-05	-0.740304	5.7255e-07	0.183998	0.262319
ILMN_1736184	2947	GSTM3	Homo sapiens glutathione S-transferase M3 (brain) (GSTM3), mRNA.	-0.560949	5.47867e-05	-0.514867	0.00125704	-0.0460815	0.8221
ILMN_1668277	640	BLK	Homo sapiens B lymphoid tyrosine kinase (BLK), mRNA.	-0.930764	8.88919e-09	-0.534865	0.0011558	-0.3959	0.100893
ILMN_3297130	729402	LOC729402	Homo sapiens ribosomal protein L21-like (LOC729402), mRNA.	-0.494595	0.0109957	-0.644314	0.000562396	0.14972	0.624792
ILMN_3305397	728843	LOC728843	PREDICTED: Homo sapiens misc_RNA (LOC728843), miscRNA.	-0.432146	0.00146878	-0.605818	0.000226832	0.173672	0.381402
ILMN_1688672	284367	SIGLECP3	Homo sapiens sialic acid binding Ig-like lectin, pseudogene 3 (SIGLECP3), non-coding RNA.	-0.350382	0.0131926	-0.374161	0.0220517	0.0237794	0.911551
ILMN_3188174	100129067	LOC100129067	PREDICTED: Homo sapiens misc_RNA (LOC100129067), miscRNA.	-0.418657	0.00707489	-0.59542	0.000848274	0.176762	0.370473
ILMN_3199655	646784	LOC646784	PREDICTED: Homo sapiens misc_RNA (LOC646784), miscRNA.	-0.599101	0.00331876	-0.666739	0.00350226	0.0676385	0.838431
ILMN_1811049	5450	POU2AF1	Homo sapiens POU class 2 associating factor 1 (POU2AF1), mRNA.	-0.533998	9.32497e-05	-0.426193	0.00445009	-0.107804	0.618573
ILMN_2203544	441295	OR2A9P	Homo sapiens olfactory receptor, family 2, subfamily A, member 9 pseudogene (OR2A9P), non-coding RNA.	-0.539029	1.31856e-05	-0.465159	0.00120978	-0.0738696	0.704421
ILMN_1679025	641848	LOC641848	PREDICTED: Homo sapiens similar to ribosomal protein S3a (LOC641848), mRNA.	-0.659042	3.21336e-06	-1.02865	9.05554e-09	0.369609	0.0385569
ILMN_1655710	642989	LOC642989	PREDICTED: Homo sapiens similar to 40S ribosomal protein S25 (LOC642989), mRNA.	-0.473888	3.40901e-05	-0.674019	9.70335e-08	0.200131	0.198194
ILMN_3298266	728774	LOC728774	PREDICTED: Homo sapiens similar to hCG1994130 (LOC728774), mRNA.	-0.564905	0.000649877	-0.757462	0.000143155	0.192556	0.391906
ILMN_1681411	642178	LOC642178	PREDICTED: Homo sapiens similar to T-cell receptor beta chain V region 86T1 precursor (LOC642178), mRNA.	-0.400558	0.00947377	-0.635602	0.000298834	0.235044	0.238372
ILMN_1765001	24142	NAT6	Homo sapiens N-acetyltransferase 6 (GCN5-related) (NAT6), mRNA.	-0.701122	1.88868e-09	-0.652008	2.6981e-08	-0.0491138	0.807955
ILMN_1694127	650761	LOC650761	PREDICTED: Homo sapiens similar to T-cell receptor alpha chain V region CTL-L17 precursor (LOC650761), mRNA.	-0.558859	0.000526574	-0.884428	7.96511e-07	0.325569	0.0770806
ILMN_1672120	319101	KRT73	Homo sapiens keratin 73 (KRT73), mRNA.	-0.65304	4.28604e-05	-0.744135	6.49242e-05	0.0910948	0.660069
ILMN_3236036	283663	LOC283663	Homo sapiens hypothetical LOC283663 (LOC283663), non-coding RNA.	-0.6879	3.6371e-05	-0.353452	0.032737	-0.334448	0.174388
ILMN_1798679	338440	ANO9	Homo sapiens anoctamin 9 (ANO9), mRNA.	-0.750668	3.04056e-11	-0.854539	1.17333e-10	0.103871	0.504951
ILMN_1793572	114035	C21orf81	Homo sapiens chromosome 21 open reading frame 81 (C21orf81), mRNA.	-0.694837	0.000146781	-0.491724	0.00802724	-0.203112	0.459223
ILMN_2056795	8287	USP9Y	Homo sapiens ubiquitin specific peptidase 9, Y-linked (USP9Y), mRNA.	-0.385743	0.0113714	-0.590849	0.00223323	0.205106	0.184317
ILMN_3305899	728572	LOC728572	PREDICTED: Homo sapiens misc_RNA (LOC728572), miscRNA.	-0.642969	0.00203317	-0.977015	0.00011904	0.334046	0.205339
ILMN_1712530	8165	AKAP1	Homo sapiens A kinase (PRKA) anchor protein 1 (AKAP1), nuclear gene encoding mitochondrial protein, mRNA.	-0.306539	0.00461241	-0.361229	0.00405076	0.0546898	0.748505
ILMN_1656560	25849	PARM1	Homo sapiens prostate androgen-regulated mucin-like protein 1 (PARM1), mRNA.	-0.402228	0.000505634	-0.551586	3.74992e-05	0.149358	0.257591
ILMN_3252395	100129934	LOC100129934	PREDICTED: Homo sapiens misc_RNA (LOC100129934), miscRNA.	-0.451539	0.017211	-0.518221	0.0111436	0.0666816	0.825347
ILMN_3275936	100133277	LOC100133277	PREDICTED: Homo sapiens misc_RNA (LOC100133277), miscRNA.	-0.566732	3.91179e-05	-0.789299	3.5576e-06	0.222567	0.215316
ILMN_3176959	100128423	LOC100128423	PREDICTED: Homo sapiens misc_RNA (LOC100128423), miscRNA.	-0.33455	0.0264417	-0.458179	0.0112896	0.123629	0.536462
ILMN_3234762	100169760	RN5S9	Homo sapiens RNA, 5S ribosomal 9 (RN5S9), ribosomal RNA.	-0.830959	2.20495e-09	-1.11876	2.61904e-16	0.287801	0.0819604
ILMN_3284570	648294	LOC648294	PREDICTED: Homo sapiens misc_RNA (LOC648294), miscRNA.	-0.343711	0.00783261	-0.430222	0.00339145	0.0865111	0.632057
ILMN_1778681	1879	EBF1	Homo sapiens early B-cell factor 1 (EBF1), mRNA.	-0.795221	1.7055e-07	-0.489722	0.00897275	-0.305499	0.180923
ILMN_1788250	23641	LDOC1	Homo sapiens leucine zipper, down-regulated in cancer 1 (LDOC1), mRNA.	-0.450764	2.24366e-05	-0.437364	0.000710717	-0.0134	0.939291
ILMN_3182762	100129685	LOC100129685	PREDICTED: Homo sapiens hypothetical protein LOC100129685 (LOC100129685), mRNA.	-0.552646	0.00126935	-0.765199	0.000159936	0.212553	0.394717
ILMN_1789464	256987	SERINC5	Homo sapiens serine incorporator 5 (SERINC5), mRNA.	-0.626087	7.0944e-10	-0.67887	6.80328e-09	0.0527833	0.745124
ILMN_2052717	54762	GRAMD1C	Homo sapiens GRAM domain containing 1C (GRAMD1C), mRNA.	-0.694384	3.1325e-07	-0.668415	1.77596e-05	-0.0259687	0.902343
ILMN_1725417	4753	NELL2	Homo sapiens NEL-like 2 (chicken) (NELL2), mRNA.	-1.01265	1.77116e-15	-0.80271	2.47316e-13	-0.209939	0.213285
ILMN_1722223	728452	LOC728452	PREDICTED: Homo sapiens similar to nuclear pore membrane protein 121 (LOC728452), mRNA.	-0.86478	2.51359e-09	-0.929915	3.06054e-09	0.0651352	0.775695
ILMN_1772627	27065	D4S234E	Homo sapiens DNA segment on chromosome 4 (unique) 234 expressed sequence (D4S234E), transcript variant 2, mRNA.	-0.641048	0.00206124	-0.582747	0.00387829	-0.0583006	0.856652
ILMN_3242315	780854	SNORD3D	Homo sapiens small nucleolar RNA, C/D box 3D (SNORD3D), small nucleolar RNA.	-0.457614	0.00133951	-1.33473	1.18066e-16	0.877115	2.066e-07
ILMN_1804611	90488	C12orf23	Homo sapiens chromosome 12 open reading frame 23 (C12orf23), mRNA.	-0.455612	0.000259769	-0.617301	9.484e-06	0.161689	0.342006
ILMN_1790384	654202	LOC654202	PREDICTED: Homo sapiens similar to PR domain containing 2, with ZNF domain, transcript variant 2 (LOC654202), mRNA.	-0.352797	0.00433194	-0.808416	3.90746e-10	0.455619	0.00146988
ILMN_3267476	100129243	LOC100129243	PREDICTED: Homo sapiens similar to hCG1994130 (LOC100129243), mRNA.	-0.558316	0.0152218	-0.894129	0.000784814	0.335813	0.246518
ILMN_1736976	51440	HPCAL4	Homo sapiens hippocalcin like 4 (HPCAL4), mRNA.	-0.804256	2.52197e-10	-0.833867	8.81602e-09	0.0296111	0.892177
ILMN_1666477	390876	LOC390876	PREDICTED: Homo sapiens similar to 60S ribosomal protein L35 (LOC390876), mRNA.	-0.45415	0.013004	-0.664031	0.0019639	0.209881	0.364208
ILMN_3207694	388907	LOC388907	PREDICTED: Homo sapiens misc_RNA (LOC388907), miscRNA.	-0.326347	0.00967871	-0.506571	0.000504563	0.180224	0.22603
ILMN_3277137	389404	LOC389404	PREDICTED: Homo sapiens misc_RNA (LOC389404), miscRNA.	-0.557362	0.000538698	-0.84374	1.1063e-05	0.286378	0.160311
ILMN_3261747	100128729	LOC100128729	PREDICTED: Homo sapiens misc_RNA (LOC100128729), miscRNA.	-0.564469	5.78572e-05	-0.602122	1.96682e-05	0.0376537	0.861442
ILMN_1710734	3003	GZMK	Homo sapiens granzyme K (granzyme 3; tryptase II) (GZMK), mRNA.	-0.708549	1.50957e-05	-0.514239	1.31701e-05	-0.19431	0.429026
ILMN_3274711	392501	LOC392501	PREDICTED: Homo sapiens misc_RNA (LOC392501), miscRNA.	-0.471912	0.0167299	-0.618149	0.00699146	0.146238	0.637823
ILMN_1658531	653702	LOC653702	Homo sapiens hCG31916 (LOC653702), mRNA.	-0.478608	0.00132248	-0.610896	0.000460525	0.132288	0.537048
ILMN_2067607	54664	TMEM106B	Homo sapiens transmembrane protein 106B (TMEM106B), mRNA.	-0.376786	0.0035728	-0.567961	0.000232251	0.191175	0.230353
ILMN_2133316	168537	GIMAP7	Homo sapiens GTPase, IMAP family member 7 (GIMAP7), mRNA.	-0.321845	0.0196225	-0.481801	0.00472099	0.159956	0.416612
ILMN_1754076	55799	CACNA2D3	Homo sapiens calcium channel, voltage-dependent, alpha 2/delta subunit 3 (CACNA2D3), mRNA.	-0.768029	4.56199e-07	-0.326013	0.0326439	-0.442016	0.0326409
ILMN_3275033	646841	LOC646841	PREDICTED: Homo sapiens similar to hCG2040273 (LOC646841), mRNA.	-0.518386	0.0278683	-0.692864	0.0144671	0.174477	0.615117
ILMN_3278132	440487	LOC440487	PREDICTED: Homo sapiens hypothetical LOC440487 (LOC440487), mRNA.	-0.572891	0.000734592	-0.723654	0.000411414	0.150763	0.549396
ILMN_3284631	100132496	LOC100132496	PREDICTED: Homo sapiens misc_RNA (LOC100132496), miscRNA.	-0.325402	0.0450843	-0.413922	0.0241758	0.0885196	0.692837
ILMN_3245578	729510	LOC729510	PREDICTED: Homo sapiens misc_RNA (LOC729510), miscRNA.	-0.296707	0.0267789	-0.444696	0.00556468	0.147989	0.345166
ILMN_2408415	6133	RPL9	Homo sapiens ribosomal protein L9 (RPL9), transcript variant 2, mRNA.	-0.494092	1.98964e-05	-0.86278	1.90914e-09	0.368688	0.0125534
ILMN_2076602	9452	ITM2A	Homo sapiens integral membrane protein 2A (ITM2A), mRNA.	-0.301205	0.0332199	-0.595829	7.8661e-05	0.294625	0.0819604
ILMN_1811779	158295	MGC24103	PREDICTED: Homo sapiens hypothetical protein MGC24103 (MGC24103), misc RNA.	-0.530732	6.29885e-05	-0.565008	0.000627062	0.0342762	0.856399
ILMN_1668984	201305	SPNS3	Homo sapiens spinster homolog 3 (Drosophila) (SPNS3), mRNA.	-0.612511	6.95178e-06	-0.362187	0.00734206	-0.250324	0.206154
ILMN_3289726	653079	LOC653079	PREDICTED: Homo sapiens misc_RNA (LOC653079), miscRNA.	-0.540701	0.016948	-0.720155	0.00863765	0.179454	0.54944
ILMN_3304203	729342	LOC729342	PREDICTED: Homo sapiens misc_RNA (LOC729342), miscRNA.	-0.587229	0.000487541	-0.654735	0.000992853	0.0675062	0.802589
ILMN_1658266	146053	LOC146053	PREDICTED: Homo sapiens similar to ribosomal protein S3a, transcript variant 4 (LOC146053), mRNA.	-0.543905	0.0011836	-0.6765	0.000857732	0.132595	0.538718
ILMN_3247857	100132345	LOC100132345	PREDICTED: Homo sapiens hypothetical protein LOC100132345 (LOC100132345), mRNA.	-0.386764	0.00147305	-0.599418	2.48052e-05	0.212654	0.0847396
ILMN_1811330	54463	FAM134B	Homo sapiens family with sequence similarity 134, member B (FAM134B), transcript variant 1, mRNA.	-0.725644	7.2571e-13	-0.78546	6.37295e-11	0.0598163	0.745175
ILMN_2338116	7188	TRAF5	Homo sapiens TNF receptor-associated factor 5 (TRAF5), transcript variant 1, mRNA.	-0.838398	3.31638e-12	-0.973252	5.71211e-13	0.134855	0.478191
ILMN_1665152	79368	FCRL2	Homo sapiens Fc receptor-like 2 (FCRL2), transcript variant 2, mRNA.	-0.530629	1.34682e-05	-0.436723	0.0031083	-0.0939059	0.64105
ILMN_3293503	442270	LOC442270	PREDICTED: Homo sapiens misc_RNA (LOC442270), miscRNA.	-0.565039	0.0078041	-0.786501	0.00225047	0.221461	0.487152
ILMN_3288783	645693	LOC645693	PREDICTED: Homo sapiens misc_RNA (LOC645693), miscRNA.	-0.731447	0.00167508	-0.652029	0.0069835	-0.0794176	0.840304
ILMN_3297947	728368	LOC728368	PREDICTED: Homo sapiens misc_RNA (LOC728368), miscRNA.	-0.364776	0.00236786	-0.56233	4.21395e-05	0.197554	0.286277
ILMN_1754858	23178	PASK	Homo sapiens PAS domain containing serine/threonine kinase (PASK), mRNA.	-1.00536	1.32335e-14	-0.951363	1.90988e-10	-0.0540014	0.807955
ILMN_1734021	9746	CLSTN3	Homo sapiens calsyntenin 3 (CLSTN3), mRNA.	-0.451629	0.00165995	-0.856091	1.77471e-09	0.404462	0.0120864
ILMN_1748601	926	CD8B	Homo sapiens CD8b molecule (CD8B), transcript variant 5, mRNA.	-0.430548	0.00131834	-0.658622	9.82873e-06	0.228074	0.18961
ILMN_3253891	100129144	LOC100129144	PREDICTED: Homo sapiens similar to hCG2042189 (LOC100129144), mRNA.	-0.598672	2.22525e-06	-0.635074	4.35363e-06	0.0364015	0.856302
ILMN_1670932	645737	LOC645737	PREDICTED: Homo sapiens similar to 60S ribosomal protein L7, transcript variant 1 (LOC645737), mRNA.	-0.552874	0.0162037	-0.634177	0.0165633	0.0813032	0.8221
ILMN_2188533	729727	CICK0721Q.1	Homo sapiens cICK0721Q.2 (60S Ribosomal Protein L12 LIKE protein) (CICK0721Q.1), mRNA.	-0.404601	0.0167556	-0.48499	0.0138406	0.0803893	0.748505
ILMN_2359287	3655	ITGA6	Homo sapiens integrin, alpha 6 (ITGA6), transcript variant 2, mRNA.	-0.564043	7.8001e-06	-0.714003	4.78833e-07	0.149961	0.412095
ILMN_1775473	400652	LOC400652	PREDICTED: Homo sapiens similar to 40S ribosomal protein S3a, transcript variant 1 (LOC400652), mRNA.	-0.461796	0.049061	-0.677775	0.0114319	0.215979	0.492443
ILMN_1777286	388344	LOC388344	PREDICTED: Homo sapiens similar to ribosomal protein L13, transcript variant 1 (LOC388344), mRNA.	-0.640099	8.61626e-05	-0.818141	1.91327e-05	0.178042	0.429026
ILMN_3244755	342994	LOC342994	Homo sapiens similar to ribosomal protein L34 (LOC342994), mRNA.	-0.466707	0.0212503	-0.662692	0.00460557	0.195986	0.45208
ILMN_3236130	100132547	LOC100132547	PREDICTED: Homo sapiens misc_RNA (LOC100132547), miscRNA.	-0.44475	0.0020822	-0.68613	0.000115603	0.24138	0.212451
ILMN_3235357	100133329	LOC100133329	PREDICTED: Homo sapiens misc_RNA (LOC100133329), miscRNA.	-0.731213	0.00203503	-0.710108	0.00582954	-0.0211049	0.957024
ILMN_1707491	9834	KIAA0125	Homo sapiens KIAA0125 (KIAA0125), mRNA.	-0.428109	0.00145145	-0.549348	0.000466285	0.121239	0.572597
ILMN_1756814	5791	PTPRE	Homo sapiens protein tyrosine phosphatase, receptor type, E (PTPRE), transcript variant 1, mRNA.	-0.3586	0.00205716	-0.322134	0.0303165	-0.0364664	0.848108
ILMN_1709891	647074	LOC647074	PREDICTED: Homo sapiens similar to ribosomal protein L10 (LOC647074), mRNA.	-0.584095	0.00017382	-0.646048	0.000254809	0.0619524	0.821257
ILMN_3201604	402342	LOC402342	PREDICTED: Homo sapiens misc_RNA (LOC402342), miscRNA.	-0.551189	4.73107e-05	-0.607791	4.69681e-05	0.0566023	0.807636
ILMN_1775590	54581	SCAND2	Homo sapiens SCAN domain containing 2 (SCAND2) on chromosome 15.	-0.54777	2.34222e-05	-0.479617	0.00204215	-0.0681524	0.730544
ILMN_1659227	973	CD79A	Homo sapiens CD79a molecule, immunoglobulin-associated alpha (CD79A), transcript variant 1, mRNA.	-0.763272	9.14728e-06	-0.4026	0.0282624	-0.360672	0.16308
ILMN_2155025	148213	ZNF681	Homo sapiens zinc finger protein 681 (ZNF681), mRNA.	-0.439217	0.00618115	-0.58863	0.00150307	0.149413	0.480381
ILMN_2132809	9639	ARHGEF10	Homo sapiens Rho guanine nucleotide exchange factor (GEF) 10 (ARHGEF10), mRNA.	-0.438699	0.0023405	-0.475317	0.00511988	0.0366187	0.844142
ILMN_3198499	654350	LOC654350	PREDICTED: Homo sapiens similar to rat ribosomal protein L9 homologue (LOC654350), mRNA.	-0.751748	1.38507e-08	-1.07627	6.29717e-12	0.324522	0.0693569
ILMN_1685985	649150	LOC649150	PREDICTED: Homo sapiens similar to eukaryotic translation elongation factor 1 alpha 2 (LOC649150), mRNA.	-0.707903	0.0150978	-0.707581	0.0330723	-0.000322088	0.99901
ILMN_1697377	649841	LOC649841	PREDICTED: Homo sapiens similar to protein immuno-reactive with anti-PTH polyclonal antibodies (LOC649841), mRNA.	-0.871644	1.18307e-07	-0.691024	9.36243e-05	-0.180619	0.401894
ILMN_1798557	202134	LOC202134	PREDICTED: Homo sapiens hypothetical protein LOC202134, transcript variant 1 (LOC202134), mRNA.	-0.990526	1.0296e-12	-1.06943	1.86076e-11	0.0788995	0.729208
ILMN_2291092	10144	FAM13A	Homo sapiens family with sequence similarity 13, member A (FAM13A), transcript variant 1, mRNA.	-0.89982	4.11344e-10	-1.18688	6.76602e-14	0.287063	0.0578915
ILMN_2407235	402057	LOC402057	Homo sapiens similar to 40S ribosomal protein S17 (LOC402057), mRNA.	-0.602833	0.0173746	-0.747727	0.0104396	0.144894	0.718099
ILMN_3223871	729920	LOC729920	Homo sapiens notch1-induced protein (LOC729920), transcript variant 1, mRNA.	-0.588869	0.000308134	-1.05593	1.69118e-10	0.467063	0.0123301
ILMN_1659077	959	CD40LG	Homo sapiens CD40 ligand (CD40LG), mRNA.	-0.803205	2.67485e-10	-0.76899	2.77443e-11	-0.0342143	0.887602
ILMN_1716601	441032	LOC441032	PREDICTED: Homo sapiens similar to eukaryotic translation elongation factor 1 alpha 1, transcript variant 11 (LOC441032), mRNA.	-0.569339	0.0109459	-0.639737	0.0148335	0.0703978	0.842405
ILMN_3225449	729677	LOC729677	PREDICTED: Homo sapiens misc_RNA (LOC729677), miscRNA.	-0.330904	0.0431127	-0.459596	0.0184916	0.128692	0.569584
ILMN_3277297	391825	LOC391825	PREDICTED: Homo sapiens similar to hCG1643032 (LOC391825), mRNA.	-0.446	0.00750014	-0.552845	0.0035783	0.106845	0.684463
ILMN_1802053	7644	ZNF91	Homo sapiens zinc finger protein 91 (ZNF91), mRNA.	-0.787006	9.31462e-10	-0.899006	6.19559e-10	0.112	0.538206
ILMN_1726589	57124	CD248	Homo sapiens CD248 molecule, endosialin (CD248), mRNA.	-0.725816	1.08467e-06	-1.23944	6.85438e-15	0.513625	0.00733762
ILMN_3294126	100131160	LOC100131160	PREDICTED: Homo sapiens misc_RNA (LOC100131160), miscRNA.	-0.461609	0.0150978	-0.762972	0.000466285	0.301363	0.160298
ILMN_1741406	51361	HOOK1	Homo sapiens hook homolog 1 (Drosophila) (HOOK1), mRNA.	-1.10358	8.21006e-20	-1.08092	4.99409e-21	-0.0226623	0.904299
ILMN_1697308	648405	LOC648405	PREDICTED: Homo sapiens hypothetical LOC648405 (LOC648405), mRNA.	-0.352131	0.00269496	-0.305666	0.0277135	-0.0464646	0.807038
ILMN_3225304	729484	LOC729484	PREDICTED: Homo sapiens misc_RNA (LOC729484), miscRNA.	-0.782433	0.00207014	-1.18747	0.000116677	0.405039	0.232625
ILMN_1737195	64105	CENPK	Homo sapiens centromere protein K (CENPK), mRNA.	-0.542547	0.000351392	-0.527799	0.00117726	-0.0147479	0.945313
ILMN_2143314	6689	SPIB	Homo sapiens Spi-B transcription factor (Spi-1/PU.1 related) (SPIB), mRNA.	-0.574942	1.91861e-05	-0.439786	0.00363265	-0.135155	0.520957
ILMN_3293097	645715	LOC645715	PREDICTED: Homo sapiens misc_RNA (LOC645715), miscRNA.	-0.572764	0.00150803	-0.620882	0.00428541	0.0481185	0.865577
ILMN_3278548	643308	LOC643308	PREDICTED: Homo sapiens similar to hCG1810802 (LOC643308), mRNA.	-0.655868	0.0027034	-0.946871	0.000358308	0.291004	0.340551
ILMN_3207738	646527	LOC646527	PREDICTED: Homo sapiens misc_RNA (LOC646527), miscRNA.	-0.705422	1.38106e-05	-1.03944	1.03644e-07	0.334021	0.104352
ILMN_3224860	730004	LOC730004	PREDICTED: Homo sapiens misc_RNA (LOC730004), miscRNA.	-0.541845	0.0114614	-0.585852	0.0169133	0.0440067	0.892177
ILMN_1690638	402677	LOC402677	PREDICTED: Homo sapiens similar to 40S ribosomal protein S3a (V-fos transformation effector protein), transcript variant 3 (LOC402677), mRNA.	-0.702461	0.0033934	-0.894711	0.00183974	0.19225	0.564311
ILMN_1713744	56967	C14orf132	Homo sapiens chromosome 14 open reading frame 132 (C14orf132), mRNA.	-0.629365	4.39948e-08	-0.653915	6.14604e-06	0.0245498	0.88816
ILMN_1720431	147923	ZNF420	Homo sapiens zinc finger protein 420 (ZNF420), mRNA.	-0.432355	0.000126744	-0.649623	8.81755e-07	0.217267	0.0658506
ILMN_3207490	441896	LOC441896	PREDICTED: Homo sapiens misc_RNA (LOC441896), partial miscRNA.	-0.655551	0.0189485	-0.796333	0.0161603	0.140782	0.74809
ILMN_1676709	54549	SDK2	Homo sapiens sidekick homolog 2 (chicken) (SDK2), mRNA.	-0.277941	0.0333214	-0.324092	0.0313393	0.0461508	0.838431
ILMN_1736701	650580	LOC650580	PREDICTED: Homo sapiens hypothetical protein LOC650580 (LOC650580), mRNA.	-0.411207	0.00016849	-0.457974	0.00017681	0.0467672	0.76039
ILMN_3202396	390735	LOC390735	PREDICTED: Homo sapiens hCG1642987 (LOC390735), mRNA.	-0.596663	0.00412629	-1.05247	1.5052e-05	0.455809	0.0813029
ILMN_1794068	5992	RFX4	Homo sapiens regulatory factor X, 4 (influences HLA class II expression) (RFX4), transcript variant 2, mRNA.	-0.400988	0.0472186	-0.489708	0.0392395	0.08872	0.802589
ILMN_1694432	1397	CRIP2	Homo sapiens cysteine-rich protein 2 (CRIP2), mRNA.	-0.853088	7.49288e-06	-0.952927	8.88522e-06	0.0998388	0.7296
ILMN_1766123	2272	FHIT	Homo sapiens fragile histidine triad gene (FHIT), mRNA.	-0.710229	2.1256e-10	-0.807627	5.67373e-10	0.0973982	0.542823
ILMN_1733983	653316	LOC653316	PREDICTED: Homo sapiens similar to NY-REN-7 antigen, transcript variant 4 (LOC653316), mRNA.	-1.07311	3.95081e-14	-1.12023	1.21373e-12	0.0471164	0.839096
ILMN_1738179	27086	FOXP1	Homo sapiens forkhead box P1 (FOXP1), transcript variant 2, mRNA.	-0.261894	0.0270999	-0.556526	8.23537e-06	0.294632	0.0306526
ILMN_3274339	391655	LOC391655	PREDICTED: Homo sapiens misc_RNA (LOC391655), miscRNA.	-0.48756	0.0124352	-0.700913	0.00259458	0.213353	0.401894
ILMN_3178553	100128126	LOC100128126	PREDICTED: Homo sapiens hypothetical protein LOC100128126 (LOC100128126), mRNA.	-0.377436	0.00219462	-0.560274	0.000434206	0.182838	0.266889
ILMN_3235118	729760	LOC729760	PREDICTED: Homo sapiens misc_RNA (LOC729760), miscRNA.	-0.518153	0.0221029	-0.714008	0.00596347	0.195855	0.510684
ILMN_1669233	401677	LOC401677	PREDICTED: Homo sapiens similar to eukaryotic translation elongation factor 1 alpha 2 (LOC401677), mRNA.	-0.530501	0.010799	-0.759451	0.00168422	0.22895	0.435244
ILMN_3279414	440595	LOC440595	PREDICTED: Homo sapiens misc_RNA (LOC440595), miscRNA.	-0.582666	0.00227713	-0.632156	0.00471232	0.0494896	0.878892
ILMN_1669497	114884	OSBPL10	Homo sapiens oxysterol binding protein-like 10 (OSBPL10), mRNA.	-1.16254	1.00289e-14	-1.10283	1.30736e-11	-0.0597189	0.81861
ILMN_3275275	727962	LOC727962	PREDICTED: Homo sapiens hypothetical LOC727962 (LOC727962), mRNA.	-0.375589	0.00824733	-0.728038	4.7518e-05	0.352449	0.0291397
ILMN_1678799	2889	RAPGEF1	Homo sapiens Rap guanine nucleotide exchange factor (GEF) 1 (RAPGEF1), transcript variant 2, mRNA.	-0.511712	6.4847e-05	-0.525233	0.000564407	0.013521	0.945313
ILMN_2094332	84663	CYorf15B	Homo sapiens chromosome Y open reading frame 15B (CYorf15B), mRNA.	-0.314853	0.0341347	-0.367636	0.0498805	0.0527821	0.778943
ILMN_3216979	646949	LOC646949	PREDICTED: Homo sapiens misc_RNA (LOC646949), miscRNA.	-0.640032	0.00497612	-0.645957	0.0114616	0.00592534	0.98782
ILMN_1695899	648659	LOC648659	PREDICTED: Homo sapiens similar to ribosomal protein S3a, transcript variant 4 (LOC648659), mRNA.	-0.85067	0.000696889	-1.21867	2.63948e-05	0.367996	0.266884
ILMN_1663415	641750	LOC641750	PREDICTED: Homo sapiens similar to 60S ribosomal protein L7, transcript variant 1 (LOC641750), mRNA.	-0.60617	0.0315575	-0.836615	0.0143634	0.230445	0.544945
ILMN_3200484	126235	LOC126235	PREDICTED: Homo sapiens misc_RNA (LOC126235), miscRNA.	-0.558956	0.000957708	-0.596584	0.00189001	0.0376286	0.892177
ILMN_3225244	116461	TSEN15	Homo sapiens tRNA splicing endonuclease 15 homolog (S. cerevisiae) (TSEN15), transcript variant 2, mRNA.	-0.3434	0.00688261	-0.354088	0.0304627	0.0106888	0.957985
ILMN_3286204	646547	LOC646547	PREDICTED: Homo sapiens misc_RNA (LOC646547), miscRNA.	-0.403097	0.00423688	-0.446751	0.0104616	0.0436543	0.854448
ILMN_1655611	128553	TSHZ2	Homo sapiens teashirt zinc finger homeobox 2 (TSHZ2), mRNA.	-0.935578	5.59109e-11	-0.806427	2.1592e-06	-0.12915	0.4997
ILMN_2144791	55889	GOLGA6B	Homo sapiens golgi autoantigen, golgin subfamily a, 6B (GOLGA6B), mRNA.	-0.345519	0.000944588	-0.420392	0.000441675	0.074873	0.637823
ILMN_2350801	123096	SLC25A29	Homo sapiens solute carrier family 25, member 29 (SLC25A29), nuclear gene encoding mitochondrial protein, mRNA.	-0.616752	1.35732e-05	-0.712907	1.4777e-05	0.0961549	0.667526
ILMN_3246097	649839	LOC649839	PREDICTED: Homo sapiens similar to mCG7611 (LOC649839), mRNA.	-0.377715	0.0277172	-0.476273	0.0211306	0.0985585	0.728542
ILMN_1812236	650739	LOC650739	PREDICTED: Homo sapiens similar to ribosomal protein S12 (LOC650739), mRNA.	-0.550237	0.01698	-0.606966	0.0247601	0.0567288	0.882248
ILMN_1719975	3221	HOXC4	Homo sapiens homeobox C4 (HOXC4), transcript variant 1, mRNA.	-0.474554	0.000654846	-0.505514	0.00216767	0.0309596	0.889017
ILMN_3202315	643779	LOC643779	PREDICTED: Homo sapiens misc_RNA (LOC643779), miscRNA.	-0.528651	0.0181242	-0.584641	0.0241886	0.0559897	0.887577
ILMN_1671142	8111	GPR68	Homo sapiens G protein-coupled receptor 68 (GPR68), mRNA.	-0.496517	0.0006624	-0.28925	0.0390153	-0.207268	0.283363
ILMN_1801866	54014	BRWD1	Homo sapiens bromodomain and WD repeat domain containing 1 (BRWD1), transcript variant 2, mRNA.	-0.626965	2.39931e-05	-0.319104	0.0396358	-0.307861	0.060913
ILMN_3288218	644315	LOC644315	PREDICTED: Homo sapiens misc_RNA (LOC644315), miscRNA.	-0.426908	0.0102488	-0.667957	0.000595521	0.241049	0.234274
ILMN_1760089	645018	LOC645018	PREDICTED: Homo sapiens similar to ribosomal protein S2 (LOC645018), mRNA.	-0.513214	0.00381114	-0.518637	0.00892519	0.00542341	0.985146
ILMN_3205424	649917	LOC649917	PREDICTED: Homo sapiens misc_RNA (LOC649917), miscRNA.	-0.32285	0.0113726	-0.399115	0.00659652	0.076265	0.662985
ILMN_1762531	2254	FGF9	Homo sapiens fibroblast growth factor 9 (glia-activating factor) (FGF9), mRNA.	-0.507146	2.23834e-06	-0.528264	1.76735e-05	0.0211182	0.892177
ILMN_3276676	392382	LOC392382	PREDICTED: Homo sapiens misc_RNA (LOC392382), miscRNA.	-1.00005	2.99239e-13	-0.787968	9.90665e-07	-0.212077	0.212451
ILMN_1654915	646786	LOC646786	PREDICTED: Homo sapiens similar to Afadin (AF-6 protein) (LOC646786), mRNA.	-0.293103	0.0467508	-0.394214	0.015253	0.101112	0.637823
ILMN_3282395	646966	LOC646966	PREDICTED: Homo sapiens misc_RNA (LOC646966), miscRNA.	-0.489598	0.00233421	-0.676296	0.000407479	0.186698	0.416734
ILMN_3203515	401717	LOC401717	PREDICTED: Homo sapiens misc_RNA (LOC401717), miscRNA.	-0.76061	0.00490848	-0.762732	0.0144788	0.00212139	0.99542
ILMN_3237448	79656	BEND5	Homo sapiens BEN domain containing 5 (BEND5), mRNA.	-0.721602	2.07015e-08	-0.51538	4.11304e-06	-0.206222	0.275081
ILMN_2185675	348378	FAM159A	Homo sapiens family with sequence similarity 159, member A (FAM159A), mRNA.	-0.79838	2.52197e-10	-0.593407	7.21211e-09	-0.204973	0.248871
ILMN_3237926	79616	CCNJL	Homo sapiens cyclin J-like (CCNJL), mRNA.	-0.275938	0.0438406	-0.293565	0.0414382	0.0176276	0.939291
ILMN_3203126	100131662	LOC100131662	PREDICTED: Homo sapiens hypothetical protein LOC100131662 (LOC100131662), mRNA.	-0.815089	1.0506e-11	-0.981567	9.87821e-13	0.166478	0.275081
ILMN_1722284	644297	LOC644297	PREDICTED: Homo sapiens similar to Apoptosis-related protein 2 (APR-2) (LOC644297), mRNA.	-0.45343	0.00831854	-0.462904	0.0247561	0.00947362	0.973128
ILMN_3240446	729288	ZNF286C	Homo sapiens zinc finger 286C pseudogene (ZNF286C), non-coding RNA.	-0.701796	6.67619e-08	-0.757807	7.15762e-07	0.0560112	0.818279
ILMN_1782729	160365	CLECL1	Homo sapiens C-type lectin-like 1 (CLECL1), mRNA.	-0.771536	2.92771e-06	-0.417269	0.0345715	-0.354267	0.142186
ILMN_2306540	5152	PDE9A	Homo sapiens phosphodiesterase 9A (PDE9A), transcript variant 2, mRNA.	-0.858771	1.45088e-10	-0.813165	3.10028e-07	-0.0456052	0.833884
ILMN_1711514	1690	COCH	Homo sapiens coagulation factor C homolog, cochlin (Limulus polyphemus) (COCH), mRNA.	-0.889994	3.60205e-10	-0.949958	6.22474e-08	0.0599639	0.80213
ILMN_2096985	4329	ALDH6A1	Homo sapiens aldehyde dehydrogenase 6 family, member A1 (ALDH6A1), nuclear gene encoding mitochondrial protein, mRNA.	-0.566027	2.98755e-06	-0.692028	2.32825e-06	0.126002	0.414187
ILMN_3283470	644937	LOC644937	PREDICTED: Homo sapiens similar to ribosomal protein L10 (LOC644937), mRNA.	-0.514793	1.8635e-05	-0.571085	1.01776e-05	0.0562919	0.78185
ILMN_3275224	442162	LOC442162	PREDICTED: Homo sapiens misc_RNA (LOC442162), miscRNA.	-0.32534	0.0258848	-0.381468	0.0200169	0.056128	0.802887
ILMN_2413331	84314	TMEM107	Homo sapiens transmembrane protein 107 (TMEM107), transcript variant 1, mRNA.	-0.778701	1.07915e-06	-1.0515	9.22959e-09	0.2728	0.0953236
ILMN_1783846	65059	RAPH1	Homo sapiens Ras association (RalGDS/AF-6) and pleckstrin homology domains 1 (RAPH1), transcript variant 1, mRNA.	-0.371576	0.00628598	-0.375035	0.0212914	0.00345941	0.985146
ILMN_1695812	140807	KRT72	Homo sapiens keratin 72 (KRT72), mRNA.	-0.757023	0.00293846	-0.616835	0.0327769	-0.140188	0.69004
ILMN_1676470	6932	TCF7	Homo sapiens transcription factor 7 (T-cell specific, HMG-box) (TCF7), transcript variant 5, mRNA.	-1.00543	1.67423e-15	-1.12966	5.00891e-15	0.12423	0.472486
ILMN_2124757	56969	RPL23AP13	Homo sapiens ribosomal protein L23a pseudogene 13 (RPL23AP13), non-coding RNA.	-0.591398	0.00131834	-0.57592	0.00652126	-0.0154785	0.95899
ILMN_3241021	6086	RNY4	Homo sapiens RNA, Ro-associated Y4 (RNY4), small cytoplasmic RNA.	-0.530909	5.55981e-05	-0.633812	6.63659e-05	0.102903	0.568055
ILMN_1657728	643831	LOC643831	PREDICTED: Homo sapiens similar to phosducin-like 3 (LOC643831), mRNA.	-0.774393	1.05444e-12	-0.827346	2.52779e-10	0.0529524	0.775695
ILMN_1719998	81571	C9orf45	PREDICTED: Homo sapiens chromosome 9 open reading frame 45 (C9orf45), misc RNA.	-0.818644	4.91125e-10	-0.505888	1.90904e-06	-0.312756	0.0931401
ILMN_1666089	116448	OLIG1	Homo sapiens oligodendrocyte transcription factor 1 (OLIG1), mRNA.	-0.674207	1.11906e-05	-0.381602	0.00571945	-0.292605	0.169963
ILMN_1790637	79703	C11orf80	Homo sapiens chromosome 11 open reading frame 80 (C11orf80), mRNA.	-0.664425	1.83021e-08	-0.546252	1.21733e-05	-0.118173	0.52324
ILMN_1724191	253558	LCLAT1	Homo sapiens lysocardiolipin acyltransferase 1 (LCLAT1), transcript variant 1, mRNA.	-0.449128	0.00707489	-0.815125	2.88099e-06	0.365998	0.042303
ILMN_1752502	80201	HKDC1	Homo sapiens hexokinase domain containing 1 (HKDC1), mRNA.	-0.577126	6.82536e-06	-0.597489	1.7985e-05	0.0203632	0.92087
ILMN_2369666	1380	CR2	Homo sapiens complement component (3d/Epstein Barr virus) receptor 2 (CR2), transcript variant 2, mRNA.	-0.560686	5.39876e-06	-0.622456	1.59292e-06	0.0617697	0.789468
ILMN_1742947	284904	SEC14L4	Homo sapiens SEC14-like 4 (S. cerevisiae) (SEC14L4), mRNA.	-0.3919	0.00963233	-0.342888	0.0459671	-0.0490121	0.81861
ILMN_1773567	3911	LAMA5	Homo sapiens laminin, alpha 5 (LAMA5), mRNA.	-0.698114	2.09485e-06	-0.510859	0.00070002	-0.187255	0.351776
ILMN_1672925	652837	LOC652837	PREDICTED: Homo sapiens similar to C-terminal binding protein 2 (LOC652837), mRNA.	-0.319645	0.0035728	-0.368815	0.0100186	0.0491704	0.761656
ILMN_2075334	8364	HIST1H4C	Homo sapiens histone cluster 1, H4c (HIST1H4C), mRNA.	-0.864022	3.84644e-16	-1.3951	2.32567e-31	0.531082	0.000473821
ILMN_1782938	117247	SLC16A10	Homo sapiens solute carrier family 16, member 10 (aromatic amino acid transporter) (SLC16A10), mRNA.	-0.94759	2.59779e-14	-1.28461	6.20451e-20	0.337018	0.0189873
ILMN_1689172	342371	BOAT	PREDICTED: Homo sapiens brother of ataxin-1 (BOAT), mRNA.	-1.02864	1.28227e-10	-0.803523	1.70818e-06	-0.225115	0.275081
ILMN_1658080	126231	ZNF573	Homo sapiens zinc finger protein 573 (ZNF573), mRNA.	-0.809764	6.09575e-11	-0.676862	2.14203e-07	-0.132902	0.413455
ILMN_1775405, ILMN_1743241	10124	ARL4A	Homo sapiens ADP-ribosylation factor-like 4A (ARL4A), transcript variant 3, mRNA.	-0.443402	0.00284623	0.506783	0.027008	-0.44941	0.0112597
ILMN_2329290, ILMN_1746788	10107	TRIM10	Homo sapiens tripartite motif-containing 10 (TRIM10), transcript variant 2, mRNA.	-0.38418	0.0468847	0.638091	0.000851091	-0.409652	0.0540019
ILMN_2296860, ILMN_1736036	326342	EMR4	Homo sapiens egf-like module containing, mucin-like, hormone receptor-like 4 (EMR4), mRNA.	-0.655182	0.000237899	0.492194	0.0038288	-0.319233	0.174388
ILMN_2341626, ILMN_2336335	220972	MARCH8	Homo sapiens membrane-associated ring finger (C3HC4) 8 (MARCH8), transcript variant 6, mRNA.	-0.441902	0.00355107	0.399385	0.0300823	-0.560844	0.00238611
ILMN_1732049, ILMN_1804618	8818	DPM2	Homo sapiens dolichyl-phosphate mannosyltransferase polypeptide 2, regulatory subunit (DPM2), mRNA.	-0.382122	0.0198515	0.468554	0.00394986	-0.474667	0.0164286

## Sheet: unique_TBvHC_218
Probe_Id	Entrez_Gene_ID	Symbol	Definition	Log FC ( TBvHC T Test unpaired p (Corr) cut-off = 0.05 )	p (Corr) ( TBvHC T Test unpaired p (Corr) cut-off = 0.05 )	Log FC ( Sarcoid_HC T Test unpaired p (Corr) cut-off = 0.05 )	p (Corr) ( Sarcoid_HC T Test unpaired p (Corr) cut-off = 0.05)	Log FC ( TBvSarcoid_T Test unpaired p (Corr) cut-off = 1.0)	p (Corr) ( TBvSarcoid_T Test unpaired p (Corr) cut-off = 1.0 )
ILMN_1737631	79957	PAQR6	Homo sapiens progestin and adipoQ receptor family member VI (PAQR6), transcript variant 1, mRNA.	0.375463	0.0134958			0.336014	0.0792286
ILMN_2169490	122402	TDRD9	Homo sapiens tudor domain containing 9 (TDRD9), mRNA.	0.750818	4.82014e-06			0.640093	0.0011767
ILMN_3231554	728093	LOC728093	PREDICTED: Homo sapiens misc_RNA (LOC728093), miscRNA.	0.95883	1.16682e-07			0.686447	0.00279557
ILMN_1776483	728417	LOC728417	PREDICTED: Homo sapiens hypothetical protein LOC728417 (LOC728417), mRNA.	0.375127	0.00576529			0.359027	0.0349035
ILMN_1783656	146852	ODF4	Homo sapiens outer dense fiber of sperm tails 4 (ODF4), mRNA.	0.2584	0.0211318			0.149149	0.350813
ILMN_1801098	85480	TSLP	Homo sapiens thymic stromal lymphopoietin (TSLP), transcript variant 2, mRNA.	0.336276	0.0168142			0.11187	0.637823
ILMN_2085012	28959	TMEM176B	Homo sapiens transmembrane protein 176B (TMEM176B), mRNA.	0.528112	0.0168506			0.142616	0.681388
ILMN_1736017	643834	LOC643834	PREDICTED: Homo sapiens similar to Pepsin A precursor, transcript variant 2 (LOC643834), mRNA.	0.290673	0.0426365			0.0665227	0.796116
ILMN_1756811	55791	C1orf103	Homo sapiens chromosome 1 open reading frame 103 (C1orf103), transcript variant 1, mRNA.	0.282582	0.0221472			0.302328	0.0298808
ILMN_1775486	8082	SSPN	Homo sapiens sarcospan (Kras oncogene-associated gene) (SSPN), mRNA.	0.491827	0.00260018			0.318694	0.153125
ILMN_1737343	96459	FNIP1	Homo sapiens folliculin interacting protein 1 (FNIP1), transcript variant 2, mRNA.	0.243331	0.0336326			0.0135222	0.939291
ILMN_3205603	388572	LOC388572	PREDICTED: Homo sapiens hypothetical LOC388572 (LOC388572), mRNA.	0.462445	0.00421667			0.261726	0.180623
ILMN_1791186	93663	ARHGAP18	Homo sapiens Rho GTPase activating protein 18 (ARHGAP18), mRNA.	0.435023	0.000525599			0.26189	0.102473
ILMN_3242772	100132885	LOC100132885	PREDICTED: Homo sapiens misc_RNA (LOC100132885), miscRNA.	0.35105	0.00875801			0.148361	0.425375
ILMN_1795467	399715	LOC399715	PREDICTED: Homo sapiens FLJ46311 protein (LOC399715), mRNA.	0.441905	0.00167282			0.458958	0.0104745
ILMN_1698233	10069	RWDD2B	Homo sapiens RWD domain containing 2B (RWDD2B), mRNA.	0.345997	0.00495359			0.269868	0.101834
ILMN_1670076	27112	FAM155B	Homo sapiens family with sequence similarity 155, member B (FAM155B), mRNA.	0.252137	0.0423427			0.123228	0.500891
ILMN_1669103	732300	LOC732300	PREDICTED: Homo sapiens hypothetical protein LOC732300 (LOC732300), mRNA.	0.262869	0.0221472			0.113977	0.50879
ILMN_2134453	2215	FCGR3B	Homo sapiens Fc fragment of IgG, low affinity IIIb, receptor (CD16b) (FCGR3B), mRNA.	0.621734	3.75072e-06			0.311887	0.0415097
ILMN_1718971	145567	TTC7B	Homo sapiens tetratricopeptide repeat domain 7B (TTC7B), mRNA.	0.343801	0.0327661			0.0736962	0.769456
ILMN_1740200	728216	LOC728216	PREDICTED: Homo sapiens similar to ubiquitin specific peptidase 18 (LOC728216), mRNA.	0.290323	0.0258848			0.222784	0.229453
ILMN_1655190	649044	LOC649044	PREDICTED: Homo sapiens hypothetical protein LOC649043, transcript variant 2 (LOC649044), mRNA.	0.27101	0.0142469			0.0203861	0.904495
ILMN_2095506	339745	SPOPL	Homo sapiens speckle-type POZ protein-like (SPOPL), mRNA.	0.343824	0.00152572			0.21577	0.106695
ILMN_3246761	440224	CXADRP3	Homo sapiens coxsackie virus and adenovirus receptor pseudogene 3 (CXADRP3), non-coding RNA.	0.258358	0.0168142			0.047409	0.807636
ILMN_1658807	3163	HMOX2	Homo sapiens heme oxygenase (decycling) 2 (HMOX2), mRNA.	0.300807	0.00701717			0.134197	0.420431
ILMN_1665824	221718	C6orf218	Homo sapiens chromosome 6 open reading frame 218 (C6orf218), mRNA.	0.22554	0.0435333			0.0545646	0.767028
ILMN_1806448	84628	NTNG2	Homo sapiens netrin G2 (NTNG2), mRNA.	0.513238	1.20134e-06			0.39214	0.00858633
ILMN_1740463	339778	LOC339778	PREDICTED: Homo sapiens hypothetical protein LOC339778 (LOC339778), mRNA.	0.277549	0.0244244			0.118447	0.509039
ILMN_1663699	28232	SLCO3A1	Homo sapiens solute carrier organic anion transporter family, member 3A1 (SLCO3A1), mRNA.	0.339457	0.011508			0.0979998	0.637823
ILMN_3235799	100134067	LOC100134067	PREDICTED: Homo sapiens hypothetical LOC100134067 (LOC100134067), mRNA.	0.274347	0.0363566			0.25876	0.116429
ILMN_3243573	100134331	LOC100134331	PREDICTED: Homo sapiens similar to hCG1812074 (LOC100134331), mRNA.	0.321299	0.00552744			0.186531	0.265478
ILMN_3241912	100132317	LOC100132317	PREDICTED: Homo sapiens similar to C20orf69 protein (LOC100132317), mRNA.	0.587267	0.000423042			0.509934	0.0141938
ILMN_1760020	648370	LOC648370	PREDICTED: Homo sapiens hypothetical protein LOC648370 (LOC648370), mRNA.	0.366014	0.00187766			0.103875	0.579263
ILMN_1725193	3485	IGFBP2	Homo sapiens insulin-like growth factor binding protein 2, 36kDa (IGFBP2), mRNA.	0.262791	0.0283597			0.0377912	0.861499
ILMN_3236503	22984	PDCD11	Homo sapiens programmed cell death 11 (PDCD11), mRNA.	0.2678	0.0330053			0.141284	0.390497
ILMN_1657527	387837	CLEC12B	Homo sapiens C-type lectin domain family 12, member B (CLEC12B), mRNA.	0.31885	0.0132828			0.35044	0.0257
ILMN_3238392	729010	LOC729010	PREDICTED: Homo sapiens hypothetical LOC729010 (LOC729010), mRNA.	0.307944	0.0393434			0.436062	0.0184718
ILMN_1727438	3752	KCND3	Homo sapiens potassium voltage-gated channel, Shal-related subfamily, member 3 (KCND3), transcript variant 2, mRNA.	0.318954	0.0315575			0.0718026	0.779769
ILMN_3237022	100130477	LOC100130477	PREDICTED: Homo sapiens hypothetical protein LOC100130477 (LOC100130477), mRNA.	0.401441	0.0117234			0.11463	0.623674
ILMN_3239704	100124539	SNORA11B	Homo sapiens small nucleolar RNA, H/ACA box 11B (retrotransposed) (SNORA11B), small nucleolar RNA.	0.400257	0.0200392			0.388684	0.0640077
ILMN_2054297	5743	PTGS2	Homo sapiens prostaglandin-endoperoxide synthase 2 (prostaglandin G/H synthase and cyclooxygenase) (PTGS2), mRNA.	0.519008	9.43505e-06			0.305585	0.0343934
ILMN_1744623	441272	MGC57359	PREDICTED: Homo sapiens similar to Williams Beuren syndrome chromosome region 19, transcript variant 5 (MGC57359), mRNA.	0.343856	0.0302915			0.0184031	0.939291
ILMN_1801851	251	ALPPL2	Homo sapiens alkaline phosphatase, placental-like 2 (ALPPL2), mRNA.	0.271956	0.0240231			0.200003	0.228836
ILMN_3247013	100126791	EGOT	Homo sapiens eosinophil granule ontogeny transcript (non-protein coding) (EGOT), non-coding RNA.	0.301584	0.0132198			0.16674	0.35756
ILMN_1756022	8336	HIST1H2AM	Homo sapiens histone cluster 1, H2am (HIST1H2AM), mRNA.	0.250247	0.0443242			0.314208	0.0482874
ILMN_1810752	722	C4BPA	Homo sapiens complement component 4 binding protein, alpha (C4BPA), mRNA.	1.11024	0.00496617			0.358258	0.510258
ILMN_1752669	248	ALPI	Homo sapiens alkaline phosphatase, intestinal (ALPI), mRNA.	0.266657	0.0241404			0.120947	0.50879
ILMN_1724479	7182	NR2C2	Homo sapiens nuclear receptor subfamily 2, group C, member 2 (NR2C2), mRNA.	0.351217	0.0370207			-0.039106	0.886511
ILMN_1705674	6820	SULT2B1	Homo sapiens sulfotransferase family, cytosolic, 2B, member 1 (SULT2B1), transcript variant 1, mRNA.	0.311263	0.0216722			0.065638	0.769456
ILMN_3247569	729891	LOC729891	PREDICTED: Homo sapiens misc_RNA (LOC729891), miscRNA.	0.376476	0.00559042			0.317111	0.0433504
ILMN_3234922	728790	LOC728790	PREDICTED: Homo sapiens hypothetical LOC728790 (LOC728790), mRNA.	0.404681	0.0125365			0.557912	0.00799479
ILMN_1656040	4917	NTN3	Homo sapiens netrin 3 (NTN3), mRNA.	0.576266	0.000714201			0.480997	0.0210902
ILMN_1739508	652493	LOC652493	PREDICTED: Homo sapiens similar to Ig kappa chain V-I region HK102 precursor (LOC652493), mRNA.	0.387848	0.0275819			0.0056965	0.983763
ILMN_1769229	597	BCL2A1	Homo sapiens BCL2-related protein A1 (BCL2A1), mRNA.	0.376944	0.00747158			0.505599	0.00733762
ILMN_1730441	119774	OR52K2	Homo sapiens olfactory receptor, family 52, subfamily K, member 2 (OR52K2), mRNA.	0.527888	1.08467e-06			0.378241	0.0123301
ILMN_1767685	8710	SERPINB7	Homo sapiens serpin peptidase inhibitor, clade B (ovalbumin), member 7 (SERPINB7), transcript variant 1, mRNA.	0.276755	0.0317494			0.120286	0.559218
ILMN_1653579	401845	LOC401845	PREDICTED: Homo sapiens similar to Ig heavy chain V-II region SESS precursor (LOC401845), mRNA.	0.336324	0.0158885			0.105846	0.623674
ILMN_1725554	285126	DNAJC5G	Homo sapiens DnaJ (Hsp40) homolog, subfamily C, member 5 gamma (DNAJC5G), mRNA.	0.267504	0.0404708			0.135875	0.477932
ILMN_1775467	127064	OR2T12	Homo sapiens olfactory receptor, family 2, subfamily T, member 12 (OR2T12), mRNA.	0.346619	0.00452925			0.0942481	0.620641
ILMN_1688886	2262	GPC5	Homo sapiens glypican 5 (GPC5), mRNA.	0.267032	0.0394366			-0.00726155	0.973128
ILMN_3251260	4051	CYP4F3	Homo sapiens cytochrome P450, family 4, subfamily F, polypeptide 3 (CYP4F3), mRNA.	0.332021	0.0417103			0.201939	0.35756
ILMN_1737252	3084	NRG1	Homo sapiens neuregulin 1 (NRG1), transcript variant GGF2, mRNA.	0.691087	0.000504345			0.433089	0.0828579
ILMN_2415529	55755	CDK5RAP2	Homo sapiens CDK5 regulatory subunit associated protein 2 (CDK5RAP2), transcript variant 2, mRNA.	0.498438	0.00030611			0.53607	0.00385006
ILMN_1763433	114088	TRIM9	Homo sapiens tripartite motif-containing 9 (TRIM9), transcript variant 1, mRNA.	0.497253	0.00402599			0.524281	0.00733762
ILMN_1852022	114782	KIAA1881	PREDICTED: Homo sapiens KIAA1881 (KIAA1881), mRNA.	0.46684	0.000877832			0.19731	0.228836
ILMN_1670410	641710	LOC641710	PREDICTED: Homo sapiens hypothetical protein LOC641710, transcript variant 1 (LOC641710), mRNA.	0.339104	0.00928457			0.355029	0.0264327
ILMN_1712684	56975	FAM20C	Homo sapiens family with sequence similarity 20, member C (FAM20C), mRNA.	0.588971	1.97276e-05			0.341402	0.0762885
ILMN_3199772	100131253	LOC100131253	PREDICTED: Homo sapiens misc_RNA (LOC100131253), miscRNA.	0.35288	0.0374393			0.030073	0.899069
ILMN_1781013	1370	CPN2	PREDICTED: Homo sapiens carboxypeptidase N, polypeptide 2, 83kD (CPN2), mRNA.	0.278038	0.0275089			0.0730447	0.684463
ILMN_2409078	283596	SNHG10	Homo sapiens small nucleolar RNA host gene 10 (non-protein coding) (SNHG10), non-coding RNA.	0.304768	0.0325466			0.00566601	0.978825
ILMN_1791511	55365	TMEM176A	Homo sapiens transmembrane protein 176A (TMEM176A), mRNA.	0.611967	0.031447			0.0628648	0.889017
ILMN_1763907	387103	C6orf173	Homo sapiens chromosome 6 open reading frame 173 (C6orf173), mRNA.	0.455017	0.000100756			0.218359	0.146154
ILMN_1803609	150165	XKR3	Homo sapiens XK, Kell blood group complex subunit-related family, member 3 (XKR3), mRNA.	0.514504	0.0043717			0.428146	0.0813029
ILMN_1792057	55805	LRP2BP	Homo sapiens LRP2 binding protein (LRP2BP), mRNA.	0.364504	0.00831854			0.152577	0.457563
ILMN_1675617	56953	NT5M	Homo sapiens 5',3'-nucleotidase, mitochondrial (NT5M), nuclear gene encoding mitochondrial protein, mRNA.	0.395779	0.0075849			0.0701604	0.747099
ILMN_1725247	2957	GTF2A1	Homo sapiens general transcription factor IIA, 1, 19/37kDa (GTF2A1), transcript variant 2, mRNA.	0.381432	0.0252066			0.121085	0.612656
ILMN_1695856	259282	FAM44A	Homo sapiens family with sequence similarity 44, member A (FAM44A), mRNA.	0.481923	0.00431417			0.269223	0.220385
ILMN_1679401	54795	TRPM4	Homo sapiens transient receptor potential cation channel, subfamily M, member 4 (TRPM4), mRNA.	0.337581	0.00418988			0.139579	0.433127
ILMN_2169261	7136	TNNI2	Homo sapiens troponin I type 2 (skeletal, fast) (TNNI2), mRNA.	0.399897	0.00257137			0.246318	0.169381
ILMN_1760047	25806	VAX2	Homo sapiens ventral anterior homeobox 2 (VAX2), mRNA.	0.284596	0.0392226			0.060151	0.794075
ILMN_1687247	64847	SPATA20	Homo sapiens spermatogenesis associated 20 (SPATA20), mRNA.	0.567176	0.00027116			0.304013	0.0974503
ILMN_2088990	80231	CXorf21	Homo sapiens chromosome X open reading frame 21 (CXorf21), mRNA.	0.466798	0.000934943			0.412488	0.0374707
ILMN_3246832	730392	LOC730392	PREDICTED: Homo sapiens misc_RNA (LOC730392), miscRNA.	0.311468	0.00390553			0.13715	0.405962
ILMN_1784493	401286	LOC401286	Homo sapiens hypothetical gene supported by AK127120 (LOC401286), mRNA.	0.290912	0.02537			0.126145	0.521379
ILMN_1753600	646823	LOC646823	PREDICTED: Homo sapiens hypothetical LOC646823 (LOC646823), mRNA.	0.277886	0.016948			0.204445	0.20201
ILMN_1655766	340120	ANKRD34B	Homo sapiens ankyrin repeat domain 34B (ANKRD34B), mRNA.	0.543657	0.000207869			0.373178	0.0541785
ILMN_1711585	56888	KCMF1	Homo sapiens potassium channel modulatory factor 1 (KCMF1), mRNA.	0.256822	0.041306			0.361211	0.0144679
ILMN_3257030	2508	FTHL16	PREDICTED: Homo sapiens misc_RNA (FTHL16), miscRNA.	0.393607	0.0102488			0.306133	0.135374
ILMN_1664706	653604	LOC653604	PREDICTED: Homo sapiens similar to H3 histone, family 2 isoform 2 (LOC653604), mRNA.	0.386472	0.0240231			0.267789	0.213254
ILMN_1653166	10462	CLEC10A	Homo sapiens C-type lectin domain family 10, member A (CLEC10A), transcript variant 2, mRNA.	0.316384	0.0112806			0.222154	0.191246
ILMN_2123557	374986	FAM73A	Homo sapiens family with sequence similarity 73, member A (FAM73A), mRNA.	0.607253	0.0138218			0.261793	0.428131
ILMN_1678831	9648	GCC2	Homo sapiens GRIP and coiled-coil domain containing 2 (GCC2), transcript variant 1, mRNA.	0.44449	0.0286126			0.230506	0.327529
ILMN_1669781	5618	PRLR	Homo sapiens prolactin receptor (PRLR), mRNA.	0.434981	0.0023998			0.163308	0.437478
ILMN_1710522	862	RUNX1T1	Homo sapiens runt-related transcription factor 1; translocated to, 1 (cyclin D-related) (RUNX1T1), transcript variant 3, mRNA.	0.341945	0.010799			0.102917	0.637823
ILMN_1695891	652775	LOC652775	PREDICTED: Homo sapiens similar to Ig kappa chain V-V region L7 precursor (LOC652775), mRNA.	0.381147	0.0134265			0.130481	0.565852
ILMN_2350240	2969	GTF2I	Homo sapiens general transcription factor II, i (GTF2I), transcript variant 1, mRNA.	0.307548	0.00888064			0.209383	0.230353
ILMN_1778505	642771	LOC642771	PREDICTED: Homo sapiens similar to Golgi autoantigen, golgin subfamily A member 2 (Golgi matrix protein GM130) (LOC642771), mRNA.	0.416209	0.00135508			0.183125	0.350706
ILMN_2375830	85458	DIXDC1	Homo sapiens DIX domain containing 1 (DIXDC1), transcript variant 1, mRNA.	0.285439	0.0270999			0.0488216	0.821257
ILMN_1703475	642981	LOC642981	PREDICTED: Homo sapiens hypothetical protein LOC642981 (LOC642981), mRNA.	0.346218	0.00991905			0.0676597	0.765511
ILMN_3259736	100129904	LOC100129904	PREDICTED: Homo sapiens misc_RNA (LOC100129904), partial miscRNA.	0.310234	0.0363566			0.180398	0.353218
ILMN_1764456	9895	TECPR2	Homo sapiens tectonin beta-propeller repeat containing 2 (TECPR2), mRNA.	0.530657	0.000437201			0.384287	0.0334421
ILMN_1779373	8343	HIST1H2BF	Homo sapiens histone cluster 1, H2bf (HIST1H2BF), mRNA.	0.350459	0.00579624			0.169351	0.350101
ILMN_2293692	1387	CREBBP	Homo sapiens CREB binding protein (CREBBP), transcript variant 1, mRNA.	0.566723	0.00142218			0.240883	0.221978
ILMN_1804601	649923	LOC649923	PREDICTED: Homo sapiens similar to Ig gamma-2 chain C region (LOC649923), mRNA.	0.572491	0.0145602			0.162859	0.628576
ILMN_1808238	348093	RBPMS2	Homo sapiens RNA binding protein with multiple splicing 2 (RBPMS2), mRNA.	0.884618	0.00134729			0.282009	0.396277
ILMN_1716195	8339	HIST1H2BG	Homo sapiens histone cluster 1, H2bg (HIST1H2BG), mRNA.	0.499196	0.000228773			0.239487	0.112102
ILMN_1671935	646103	LOC646103	PREDICTED: Homo sapiens similar to TBP-associated factor 11 (LOC646103), mRNA.	0.230238	0.0467508			0.0942225	0.586407
ILMN_1685813	650293	LOC650293	PREDICTED: Homo sapiens similar to unc-93 homolog B1 (LOC650293), mRNA.	0.419737	0.00273358			0.121646	0.553618
ILMN_3234783	100132287	LOC100132287	PREDICTED: Homo sapiens misc_RNA (LOC100132287), miscRNA.	0.325374	0.0361921			0.54084	0.00736239
ILMN_1803742	829	CAPZA1	Homo sapiens capping protein (actin filament) muscle Z-line, alpha 1 (CAPZA1), mRNA.	0.369113	0.00189701			0.356626	0.0131498
ILMN_1761540	6405	SEMA3F	Homo sapiens sema domain, immunoglobulin domain (Ig), short basic domain, secreted, (semaphorin) 3F (SEMA3F), mRNA.	0.303101	0.00639644			0.121723	0.486133
ILMN_3246560	133418	EMB	Homo sapiens embigin homolog (mouse) (EMB), mRNA.	0.369465	0.00356873			0.209248	0.213254
ILMN_3242786	729915	LOC729915	PREDICTED: Homo sapiens hypothetical LOC729915 (LOC729915), mRNA.	0.4571	0.000383903			0.38185	0.0239983
ILMN_1748915	6283	S100A12	Homo sapiens S100 calcium binding protein A12 (S100A12), mRNA.	0.475681	0.000290151			0.493852	0.00733762
ILMN_3238837	100129405	MSTO2P	Homo sapiens misato homolog 2 pseudogene (MSTO2P), non-coding RNA.	0.296098	0.0131278			0.18584	0.277782
ILMN_3300226	731275	LOC731275	PREDICTED: Homo sapiens hypothetical LOC731275 (LOC731275), mRNA.	0.339533	0.0212742			0.225965	0.230924
ILMN_2193233	51237	MGC29506	Homo sapiens hypothetical protein MGC29506 (MGC29506), mRNA.	0.451298	0.0023405			0.185779	0.350706
ILMN_1789786	28958	CCDC56	PREDICTED: Homo sapiens coiled-coil domain containing 56 (CCDC56), misc RNA.	0.438402	0.00083817			0.269322	0.122378
ILMN_1666371	648691	LOC648691	PREDICTED: Homo sapiens hypothetical LOC648691 (LOC648691), mRNA.	0.27471	0.0217071			0.152513	0.385089
ILMN_1691413	4826	NNAT	Homo sapiens neuronatin (NNAT), transcript variant 2, mRNA.	0.288923	0.0153479			0.0677557	0.721611
ILMN_1794807	653696	LOC653696	PREDICTED: Homo sapiens similar to cache domain containing 1 (LOC653696), mRNA.	0.345943	0.0169161			0.0692168	0.778943
ILMN_3308225	100302254	MIR1282	Homo sapiens microRNA 1282 (MIR1282), microRNA.	0.310199	0.0198515			0.222522	0.230353
ILMN_1671777	2258	FGF13	Homo sapiens fibroblast growth factor 13 (FGF13), transcript variant 1A, mRNA.	0.573456	1.09328e-05			0.479341	0.00733762
ILMN_1735737	6556	SLC11A1	Homo sapiens solute carrier family 11 (proton-coupled divalent metal ion transporters), member 1 (SLC11A1), transcript variant 1, mRNA.	0.270141	0.0238806			0.0722636	0.717139
ILMN_1659985	221421	RSPH9	Homo sapiens radial spoke head 9 homolog (Chlamydomonas) (RSPH9), mRNA.	0.523488	9.84113e-07			0.377005	0.0112597
ILMN_1695633	4149	MAX	Homo sapiens MYC associated factor X (MAX), transcript variant 5, mRNA.	0.522401	0.000801829			0.301123	0.112288
ILMN_1663356	22895	RPH3A	Homo sapiens rabphilin 3A homolog (mouse) (RPH3A), mRNA.	0.483405	0.000188223			0.232373	0.197474
ILMN_1815165	9154	SLC28A1	Homo sapiens solute carrier family 28 (sodium-coupled nucleoside transporter), member 1 (SLC28A1), transcript variant 1, mRNA.	0.376124	0.00286756			0.213962	0.230353
ILMN_1721449	338917	CHX10	Homo sapiens ceh-10 homeodomain containing homolog (C. elegans) (CHX10), mRNA.	0.346643	0.0448282			0.107823	0.705111
ILMN_2173294	55258	FLJ10916	Homo sapiens hypothetical protein FLJ10916 (FLJ10916), mRNA.	0.453299	0.00248338			0.298112	0.107892
ILMN_1742040	220032	GDPD4	Homo sapiens glycerophosphodiester phosphodiesterase domain containing 4 (GDPD4), mRNA.	0.388661	0.0053066			0.151673	0.426927
ILMN_1681975	390077	OR52N2	Homo sapiens olfactory receptor, family 52, subfamily N, member 2 (OR52N2), mRNA.	0.280413	0.0125244			0.111423	0.50806
ILMN_1740213	79993	ELOVL7	Homo sapiens ELOVL family member 7, elongation of long chain fatty acids (yeast) (ELOVL7), mRNA.	0.334172	0.0170194			0.188588	0.358443
ILMN_3230880	222389	BEND7	Homo sapiens BEN domain containing 7 (BEND7), transcript variant 2, mRNA.	0.574672	0.000844697			0.252672	0.238698
ILMN_1655644	91752	ZNF804A	Homo sapiens zinc finger protein 804A (ZNF804A), mRNA.	0.273589	0.0421052			0.0283555	0.901268
ILMN_1666179	126961	HIST2H3C	Homo sapiens histone cluster 2, H3c (HIST2H3C), mRNA.	0.368191	0.0226786			0.37171	0.0666686
ILMN_1713390	653464	LOC653464	PREDICTED: Homo sapiens similar to SLIT-ROBO Rho GTPase-activating protein 2 (srGAP2) (Formin-binding protein 2) (LOC653464), mRNA.	0.342602	0.017625			0.105796	0.646561
ILMN_1653494	6271	S100A1	Homo sapiens S100 calcium binding protein A1 (S100A1), mRNA.	0.348057	0.0174914			0.0788538	0.750211
ILMN_1730964	283971	CLEC18C	Homo sapiens C-type lectin domain family 18, member C (CLEC18C), mRNA.	0.250031	0.0258848			0.212378	0.168031
ILMN_1795336	9317	PTER	Homo sapiens phosphotriesterase related (PTER), transcript variant 2, mRNA.	-0.371561	0.032296			-0.301843	0.107426
ILMN_1734366	6097	RORC	Homo sapiens RAR-related orphan receptor C (RORC), transcript variant 2, mRNA.	-0.443635	0.00195154			-0.187654	0.336606
ILMN_1685630	946	SIGLEC6	Homo sapiens sialic acid binding Ig-like lectin 6 (SIGLEC6), transcript variant 2, mRNA.	-0.298307	0.0455727			-0.0118476	0.961831
ILMN_1737965	6785	ELOVL4	Homo sapiens elongation of very long chain fatty acids (FEN1/Elo2, SUR4/Elo3, yeast)-like 4 (ELOVL4), mRNA.	-0.442554	0.00121962			-0.224683	0.221978
ILMN_1746085	3486	IGFBP3	Homo sapiens insulin-like growth factor binding protein 3 (IGFBP3), transcript variant 2, mRNA.	-0.295809	0.0215852			-0.318638	0.0467573
ILMN_2200659	387066	SNHG5	Homo sapiens small nucleolar RNA host gene (non-protein coding) 5 (SNHG5) on chromosome 6.	-0.304353	0.0152218			-0.111571	0.520957
ILMN_2402817	7704	ZBTB16	Homo sapiens zinc finger and BTB domain containing 16 (ZBTB16), transcript variant 2, mRNA.	-0.42187	0.00452925			-0.313495	0.061858
ILMN_1811507	81606	LBH	PREDICTED: Homo sapiens hypothetical protein DKFZp566J091 (LBH), mRNA.	-0.415686	0.000535317			-0.318434	0.0363225
ILMN_2406106	783	CACNB2	Homo sapiens calcium channel, voltage-dependent, beta 2 subunit (CACNB2), transcript variant 8, mRNA.	-0.394709	0.0432614			-0.421219	0.0540019
ILMN_1812249	400360	C15orf54	Homo sapiens chromosome 15 open reading frame 54 (C15orf54), mRNA.	-0.286678	0.0375966			-0.225246	0.211996
ILMN_1709092	150000	ABCC13	Homo sapiens ATP-binding cassette, sub-family C (CFTR/MRP), member 13 (ABCC13), transcript variant A, non-coding RNA. XR_017987 XR_017988 XR_017989	-0.472709	0.0254368			-0.675307	0.00733762
ILMN_3230872	728802	LOC728802	PREDICTED: Homo sapiens similar to hCG1981896, transcript variant 3 (LOC728802), mRNA.	-0.445253	0.00727684			-0.300227	0.0951279
ILMN_1669321	4145	MATK	Homo sapiens megakaryocyte-associated tyrosine kinase (MATK), transcript variant 1, mRNA.	-0.38469	0.00179246			-0.125062	0.399825
ILMN_1660125	57713	SFMBT2	Homo sapiens Scm-like with four mbt domains 2 (SFMBT2), mRNA.	-0.408867	0.00187766			-0.336761	0.0323031
ILMN_1770765	124221	MGC52282	Homo sapiens hypothetical protein MGC52282 (MGC52282), mRNA.	-0.631678	0.000114479			-0.362214	0.0661306
ILMN_1742410	598	BCL2L1	Homo sapiens BCL2-like 1 (BCL2L1), nuclear gene encoding mitochondrial protein, transcript variant 1, mRNA.	-0.412645	0.0141976			-0.518323	0.0108836
ILMN_1779228	1000	CDH2	Homo sapiens cadherin 2, type 1, N-cadherin (neuronal) (CDH2), mRNA.	-0.7381	3.88991e-05			-0.495054	0.0316504
ILMN_1700147	29802	VPREB3	Homo sapiens pre-B lymphocyte gene 3 (VPREB3), mRNA.	-0.531346	0.00266521			-0.302042	0.236262
ILMN_3209193	644191	LOC644191	PREDICTED: Homo sapiens similar to hCG15685, transcript variant 1 (LOC644191), mRNA.	-0.357466	0.0412578			-0.341574	0.0632541
ILMN_1664464	5730	PTGDS	Homo sapiens prostaglandin D2 synthase 21kDa (brain) (PTGDS), mRNA.	-0.446929	0.0151602			-0.442659	0.028455
ILMN_1680094	55363	HEMGN	Homo sapiens hemogen (HEMGN), transcript variant 1, mRNA.	-0.3812	0.0214204			-0.440689	0.0242517
ILMN_1742001	11126	CD160	Homo sapiens CD160 molecule (CD160), mRNA.	-0.453562	0.00722029			-0.392737	0.04584
ILMN_1746343	643985	LOC643985	PREDICTED: Homo sapiens hypothetical protein LOC643985 (LOC643985), mRNA.	-0.425563	0.000801829			-0.185892	0.272256
ILMN_1782704	930	CD19	Homo sapiens CD19 molecule (CD19), mRNA.	-0.497166	0.00100285			-0.445177	0.0486278
ILMN_1696584	5004	ORM1	Homo sapiens orosomucoid 1 (ORM1), mRNA.	-0.592811	0.0314552			-0.467434	0.210527
ILMN_1792389	494470	RNF165	Homo sapiens ring finger protein 165 (RNF165), mRNA.	-0.620973	7.10857e-05			-0.609935	0.0011466
ILMN_2406656	2625	GATA3	Homo sapiens GATA binding protein 3 (GATA3), transcript variant 2, mRNA.	-0.470496	6.96735e-05			-0.260717	0.0994796
ILMN_1662038	9215	LARGE	Homo sapiens like-glycosyltransferase (LARGE), transcript variant 1, mRNA.	-0.43255	0.00128735			-0.256965	0.206154
ILMN_1722397	729137	LOC729137	PREDICTED: Homo sapiens hypothetical protein LOC729137 (LOC729137), mRNA.	-0.320787	0.0294538			-0.075336	0.729208
ILMN_1779071	9638	FEZ1	Homo sapiens fasciculation and elongation protein zeta 1 (zygin I) (FEZ1), transcript variant 1, mRNA.	-0.664248	2.208e-05			-0.590401	0.0011767
ILMN_1710220	729985	LOC729985	PREDICTED: Homo sapiens similar to CDC42-binding protein kinase beta (LOC729985), mRNA.	-0.393049	0.0128038			-0.226586	0.223068
ILMN_1763322	1232	CCR3	Homo sapiens chemokine (C-C motif) receptor 3 (CCR3), transcript variant 2, mRNA.	-0.387852	0.020669			-0.405749	0.0559436
ILMN_2337928	643	CXCR5	Homo sapiens chemokine (C-X-C motif) receptor 5 (CXCR5), transcript variant 2, mRNA.	-0.600879	2.38854e-05			-0.410228	0.0342194
ILMN_2102670	2624	GATA2	Homo sapiens GATA binding protein 2 (GATA2), mRNA.	-0.38283	0.00747158			-0.362951	0.0380372
ILMN_1729287	10316	NMUR1	Homo sapiens neuromedin U receptor 1 (NMUR1), mRNA.	-0.304419	0.0363822			-0.369139	0.0298404
ILMN_2345908	1663	DDX11	Homo sapiens DEAD/H (Asp-Glu-Ala-Asp/His) box polypeptide 11 (CHL1-like helicase homolog, S. cerevisiae) (DDX11), transcript variant 1, mRNA.	-0.420105	0.00170496			-0.250592	0.100893
ILMN_1760374	925	CD8A	Homo sapiens CD8a molecule (CD8A), transcript variant 1, mRNA.	-0.295134	0.041306			-0.0321275	0.892177
ILMN_1713124	8644	AKR1C3	Homo sapiens aldo-keto reductase family 1, member C3 (3-alpha hydroxysteroid dehydrogenase, type II) (AKR1C3), mRNA.	-0.490655	0.0012432			-0.56766	0.00161367
ILMN_2372398	7915	ALDH5A1	Homo sapiens aldehyde dehydrogenase 5 family, member A1 (ALDH5A1), nuclear gene encoding mitochondrial protein, transcript variant 2, mRNA.	-0.327093	0.0238045			-0.29178	0.128497
ILMN_3300051	731542	LOC731542	PREDICTED: Homo sapiens misc_RNA (LOC731542), miscRNA.	-0.306577	0.0208608			-0.0455177	0.807636
ILMN_1776939	931	MS4A1	Homo sapiens membrane-spanning 4-domains, subfamily A, member 1 (MS4A1), transcript variant 1, mRNA.	-0.744309	6.31061e-06			-0.549621	0.0217955
ILMN_1686513	389734	CNTNAP3B	PREDICTED: Homo sapiens contactin associated protein-like 3B, transcript variant 1 (CNTNAP3B), mRNA.	-0.362364	0.0413385			-0.178983	0.442442
ILMN_1717371	348645	C22orf34	Homo sapiens chromosome 22 open reading frame 34 (C22orf34), mRNA.	-0.499262	0.00233396			-0.178842	0.409326
ILMN_2379520	3029	HAGH	Homo sapiens hydroxyacylglutathione hydrolase (HAGH), nuclear gene encoding mitochondrial protein, transcript variant 1, mRNA.	-0.334914	0.0276532			-0.418724	0.0212118
ILMN_2147993	7571	ZNF23	Homo sapiens zinc finger protein 23 (KOX 16) (ZNF23), mRNA.	-0.614087	1.67432e-05			-0.463791	0.0101092
ILMN_3296958	729645	LOC729645	PREDICTED: Homo sapiens similar to C-type lectin domain family 4, member g (LOC729645), mRNA.	-0.451945	0.012689			-0.386798	0.0673447
ILMN_3200070	643534	LOC643534	PREDICTED: Homo sapiens similar to hCG37526 (LOC643534), mRNA.	-0.509974	0.0130401			-0.0509714	0.888133
ILMN_1777233	1870	E2F2	Homo sapiens E2F transcription factor 2 (E2F2), mRNA.	-0.389125	0.010799			-0.613924	0.000491267
ILMN_2352131	2064	ERBB2	Homo sapiens v-erb-b2 erythroblastic leukemia viral oncogene homolog 2, neuro/glioblastoma derived oncogene homolog (avian) (ERBB2), transcript variant 1, mRNA.	-0.313361	0.0162618			-0.321194	0.0350254
ILMN_1735038	115123	2003-03-01	Homo sapiens membrane-associated ring finger (C3HC4) 3 (MARCH3), mRNA.	-0.393648	0.00693634			-0.415583	0.0251116
ILMN_1699599	115352	FCRL3	Homo sapiens Fc receptor-like 3 (FCRL3), mRNA.	-0.571347	1.33755e-05			-0.442524	0.0126094
ILMN_1791593	160518	DENND5B	Homo sapiens DENN/MADD domain containing 5B (DENND5B), mRNA.	-0.343367	0.0120541			-0.318672	0.0847396
ILMN_1720996	6558	SLC12A2	Homo sapiens solute carrier family 12 (sodium/potassium/chloride transporters), member 2 (SLC12A2), mRNA.	-0.239259	0.0435333			-0.319318	0.0418167
ILMN_3209358	646836	LOC646836	PREDICTED: Homo sapiens uncharacterized protein LOC646836-like (LOC646836), mRNA.	-0.444298	0.00428563			-0.0697049	0.761656
ILMN_1756715	10900	RUNDC3A	Homo sapiens RUN domain containing 3A (RUNDC3A), mRNA.	-0.951147	3.1581e-05			-0.907411	0.0013613
ILMN_1691071	84824	FCRLA	Homo sapiens Fc receptor-like A (FCRLA), mRNA.	-0.680381	2.4237e-05			-0.448622	0.057896
ILMN_1677723	284	ANGPT1	Homo sapiens angiopoietin 1 (ANGPT1), mRNA.	-0.293055	0.0341739			-0.414568	0.0123301
ILMN_1695865	440258	LOC440258	Homo sapiens similar to p40 (LOC440258), mRNA.	-0.538057	7.08003e-05			-0.290539	0.0994796
ILMN_3234081	100129076	LOC100129076	PREDICTED: Homo sapiens similar to FP17469 (LOC100129076), mRNA.	-0.277674	0.0204639			-0.106798	0.491219
ILMN_1796423	9022	CLIC3	Homo sapiens chloride intracellular channel 3 (CLIC3), mRNA.	-0.432497	0.0023998			-0.393887	0.014806
ILMN_3243366	343990	C2orf55	Homo sapiens chromosome 2 open reading frame 55 (C2orf55), mRNA.	-0.331972	0.0173746			-0.0995907	0.632362
ILMN_1750181	54997	TESC	Homo sapiens tescalcin (TESC), mRNA.	-0.537701	0.000119794			-0.476651	0.00631534
ILMN_2047112	25911	RP11-529I10.4	Homo sapiens deleted in a mouse model of primary ciliary dyskinesia (RP11-529I10.4), mRNA.	-0.385474	0.0264959			-0.398689	0.0492997
ILMN_2231051	255394	TCP11L2	Homo sapiens t-complex 11 (mouse)-like 2 (TCP11L2), mRNA.	-0.56476	0.000419485			-0.485962	0.0125671
ILMN_1800530	116987	CENTG2	Homo sapiens centaurin, gamma 2 (CENTG2), mRNA.	-0.374911	0.0160398			-0.356413	0.054277
ILMN_3301033	729217	LOC729217	PREDICTED: Homo sapiens misc_RNA (LOC729217), miscRNA.	-0.402775	0.0155964			-0.106948	0.71264
ILMN_1657398	284757	LOC284757	Homo sapiens hypothetical protein LOC284757 (LOC284757), mRNA.	-0.33196	0.0343565			-0.110873	0.660069
ILMN_1708004	220158	GTSCR1	PREDICTED: Homo sapiens Gilles de la Tourette syndrome chromosome region, candidate 1 (GTSCR1), mRNA.	-0.446012	0.000889578			-0.432603	0.0131498
ILMN_1787186	4856	NOV	Homo sapiens nephroblastoma overexpressed gene (NOV), mRNA.	-0.453273	0.00654742			-0.485563	0.0310311
ILMN_3203098	400836	LOC400836	PREDICTED: Homo sapiens misc_RNA (LOC400836), miscRNA.	-0.294451	0.0364165			-0.00234291	0.992429
ILMN_1799028	10098	TSPAN5	Homo sapiens tetraspanin 5 (TSPAN5), mRNA.	-0.332407	0.00911017			-0.343871	0.0257
ILMN_1677963	23023	TMCC1	Homo sapiens transmembrane and coiled-coil domain family 1 (TMCC1), transcript variant 1, mRNA.	-0.281487	0.0323509			-0.0212179	0.924957
ILMN_1701237	117157	SH2D1B	Homo sapiens SH2 domain containing 1B (SH2D1B), mRNA.	-0.45016	0.00186214			-0.629708	0.000275803
ILMN_1708580	10158	PDZK1IP1	Homo sapiens PDZK1 interacting protein 1 (PDZK1IP1), mRNA.	-0.541693	0.00145751			-0.574629	0.00747292
ILMN_1770387	360200	TMPRSS9	Homo sapiens transmembrane protease, serine 9 (TMPRSS9), mRNA.	-0.446366	0.04841			-0.119077	0.709688
ILMN_2101034	147968	CAPN12	Homo sapiens calpain 12 (CAPN12), mRNA.	-0.565068	8.17853e-05			-0.510489	0.00326082
ILMN_1723944	445347	TARP	Homo sapiens TCR gamma alternate reading frame protein (TARP), nuclear gene encoding mitochondrial protein, transcript variant 2, mRNA.	-0.290444	0.0360352			-0.193888	0.340805
ILMN_2061435	55384	MEG3	Homo sapiens maternally expressed 3 (non-protein coding) (MEG3), transcript variant 1, non-coding RNA. XR_001346-XR_001372	-0.543629	0.000527803			-0.374856	0.0334772
ILMN_2327780	373	TRIM23	Homo sapiens tripartite motif-containing 23 (TRIM23), transcript variant beta, mRNA.	-0.432858	0.00125248			-0.548409	0.000495533

## Sheet: unique_SARCOIDvHC_174
Probe_Id	Entrez_Gene_ID	Symbol	Definition	Log FC ( TBvHC T Test unpaired p (Corr) cut-off = 0.05 )	p (Corr) ( TBvHC T Test unpaired p (Corr) cut-off = 0.05 )	Log FC ( Sarcoid_HC T Test unpaired p (Corr) cut-off = 0.05 )	p (Corr) ( Sarcoid_HC T Test unpaired p (Corr) cut-off = 0.05)	Log FC ( TBvSarcoid_T Test unpaired p (Corr) cut-off = 1.0)	p (Corr) ( TBvSarcoid_T Test unpaired p (Corr) cut-off = 1.0 )
ILMN_1794074	4601	MXI1	Homo sapiens MAX interactor 1 (MXI1), transcript variant 2, mRNA.			0.542255	0.00694504	-0.344992	0.107454
ILMN_2120695	7102	TSPAN7	Homo sapiens tetraspanin 7 (TSPAN7), mRNA.			0.768283	0.00207525	-0.771038	0.00254825
ILMN_2388263	253012	HEPACAM2	Homo sapiens HEPACAM family member 2 (HEPACAM2), transcript variant 2, mRNA.			0.625684	0.00029203	-0.450753	0.0247744
ILMN_3258914	100129652	LOC100129652	PREDICTED: Homo sapiens hypothetical protein LOC100129652 (LOC100129652), mRNA.			0.438256	0.0163887	-0.394798	0.0336195
ILMN_3188449	100129751	LOC100129751	PREDICTED: Homo sapiens misc_RNA (LOC100129751), miscRNA.			0.597954	0.00694504	-0.281596	0.215513
ILMN_3252113	100130107	LOC100130107	PREDICTED: Homo sapiens hypothetical protein LOC100130107 (LOC100130107), mRNA.			0.624361	0.00471203	-0.419087	0.0812881
ILMN_1807491	3904	LAIR2	Homo sapiens leukocyte-associated immunoglobulin-like receptor 2 (LAIR2), transcript variant 1, mRNA.			0.51457	0.0103085	-0.204675	0.416612
ILMN_1751607	2354	FOSB	Homo sapiens FBJ murine osteosarcoma viral oncogene homolog B (FOSB), mRNA.			0.296678	0.0258251	-0.514545	0.00252006
ILMN_2170625	389286	LOC389286	Homo sapiens similar to FKSG62 (LOC389286), mRNA.			0.882851	0.0198546	-0.350039	0.339214
ILMN_1661078	644844	LOC644844	PREDICTED: Homo sapiens hypothetical LOC644844 (LOC644844), mRNA.			0.46976	0.00421946	-0.234339	0.208724
ILMN_1781691	66008	TRAK2	Homo sapiens trafficking protein, kinesin binding 2 (TRAK2), mRNA.			0.327292	0.031562	-0.297799	0.0523086
ILMN_1695187	2996	GYPE	Homo sapiens glycophorin E (GYPE), transcript variant 1, mRNA.			0.580242	0.00414535	-0.245105	0.30172
ILMN_1807919	7145	TNS1	Homo sapiens tensin 1 (TNS1), mRNA.			0.562815	0.00349027	-0.667794	0.00180645
ILMN_1715169	3123	HLA-DRB1	Homo sapiens major histocompatibility complex, class II, DR beta 1 (HLA-DRB1), mRNA.			1.23249	0.0358274	-0.480418	0.509918
ILMN_2180997	389524	GTF2IRD2B	Homo sapiens GTF2I repeat domain containing 2B (GTF2IRD2B), mRNA.			0.334576	0.0326557	-0.240317	0.172268
ILMN_3289144	100132910	LOC100132910	PREDICTED: Homo sapiens similar to PRO1477 (LOC100132910), mRNA.			0.43901	0.0176585	-0.175087	0.394717
ILMN_1731086	64843	ISL2	Homo sapiens ISL LIM homeobox 2 (ISL2), mRNA.			0.368667	0.0114979	-0.163033	0.350101
ILMN_1777190	1675	CFD	Homo sapiens complement factor D (adipsin) (CFD), mRNA.			0.308149	0.0481977	-0.229717	0.163513
ILMN_1812297	56603	CYP26B1	Homo sapiens cytochrome P450, family 26, subfamily B, polypeptide 1 (CYP26B1), mRNA.			0.440027	0.0288768	-0.304905	0.206132
ILMN_2045419	665	BNIP3L	Homo sapiens BCL2/adenovirus E1B 19kDa interacting protein 3-like (BNIP3L), mRNA.			0.312622	0.0496878	-0.196291	0.315138
ILMN_2256295	10578	GNLY	Homo sapiens granulysin (GNLY), transcript variant 519, mRNA.			0.53401	0.0244192	-0.718369	0.0112597
ILMN_2387731	4731	NDUFV3	Homo sapiens NADH dehydrogenase (ubiquinone) flavoprotein 3, 10kDa (NDUFV3), nuclear gene encoding mitochondrial protein, transcript variant 2, mRNA.			0.458744	0.00395961	-0.224201	0.245076
ILMN_1779095	1053	CEBPE	Homo sapiens CCAAT/enhancer binding protein (C/EBP), epsilon (CEBPE), mRNA.			0.429182	0.0121051	-0.269477	0.154784
ILMN_1705458	25893	TRIM58	Homo sapiens tripartite motif-containing 58 (TRIM58), mRNA.			0.831884	4.71243e-06	-0.524291	0.00733762
ILMN_1749834	388588	LOC388588	PREDICTED: Homo sapiens hypothetical LOC388588, transcript variant 2 (LOC388588), mRNA.			0.615149	0.0356324	-0.287366	0.358443
ILMN_1659365	653071	LOC653071	PREDICTED: Homo sapiens similar to CG32820-PA, isoform A, transcript variant 5 (LOC653071), mRNA.			0.489844	0.0148405	-0.410629	0.0625488
ILMN_1772809	6521	SLC4A1	Homo sapiens solute carrier family 4, anion exchanger, member 1 (erythrocyte membrane protein band 3, Diego blood group) (SLC4A1), mRNA.			0.635946	0.00107008	-0.436145	0.0336195
ILMN_1705605	84771	MGC13005	PREDICTED: Homo sapiens hypothetical protein MGC13005 (MGC13005), mRNA.			0.429376	0.0340283	-0.459534	0.0361767
ILMN_1774091	2235	FECH	Homo sapiens ferrochelatase (protoporphyria) (FECH), nuclear gene encoding mitochondrial protein, transcript variant 2, mRNA.			0.509614	0.0297674	-0.449425	0.0857
ILMN_3285762	100131164	LOC100131164	PREDICTED: Homo sapiens similar to anion exchanger (LOC100131164), mRNA.			0.454121	0.0104316	-0.316341	0.107426
ILMN_3299447	730268	LOC730268	PREDICTED: Homo sapiens hypothetical LOC730268 (LOC730268), mRNA.			0.262019	0.0319845	-0.387483	0.00844192
ILMN_1684341	54921	CHTF8	Homo sapiens CTF8, chromosome transmission fidelity factor 8 homolog (S. cerevisiae) (CHTF8), transcript variant 2, mRNA.			0.551983	0.0381458	-0.301921	0.257652
ILMN_1659024	9911	TMCC2	Homo sapiens transmembrane and coiled-coil domain family 2 (TMCC2), mRNA.			0.597678	0.00839112	-0.470543	0.0477284
ILMN_2119555	160418	TMTC3	Homo sapiens transmembrane and tetratricopeptide repeat containing 3 (TMTC3), mRNA.			0.502115	0.00772636	-0.374558	0.0590056
ILMN_1803312	27292	DIMT1L	Homo sapiens DIM1 dimethyladenosine transferase 1-like (S. cerevisiae) (DIMT1L), mRNA.			0.33558	0.0144091	-0.139831	0.387696
ILMN_1768099	147199	SCGB1C1	Homo sapiens secretoglobin, family 1C, member 1 (SCGB1C1), mRNA.			0.450222	0.0305838	-0.154987	0.538718
ILMN_1811426	83857	TMTC1	Homo sapiens transmembrane and tetratricopeptide repeat containing 1 (TMTC1), mRNA.			0.441666	0.0354417	-0.16597	0.545372
ILMN_3252446	100129543	LOC100129543	PREDICTED: Homo sapiens hypothetical protein LOC100129543 (LOC100129543), mRNA.			0.393877	0.0356324	-0.167633	0.429954
ILMN_1784207	57095	C1orf128	Homo sapiens chromosome 1 open reading frame 128 (C1orf128), mRNA.			0.427331	0.0130833	-0.478928	0.0116846
ILMN_2400935	6876	TAGLN	Homo sapiens transgelin (TAGLN), transcript variant 2, mRNA.			0.297695	0.018415	-0.0937419	0.565435
ILMN_3300891	729652	LOC729652	PREDICTED: Homo sapiens hypothetical protein LOC729652 (LOC729652), miscRNA.			0.357261	0.03742	-0.225167	0.227609
ILMN_1764329	56683	C21orf59	Homo sapiens chromosome 21 open reading frame 59 (C21orf59), transcript variant 1, mRNA.			0.269308	0.0237707	-0.250136	0.0812936
ILMN_1707720	6510	SLC1A5	Homo sapiens solute carrier family 1 (neutral amino acid transporter), member 5 (SLC1A5), mRNA.			0.444171	0.00539384	-0.373632	0.0327892
ILMN_2095653	125061	AFMID	Homo sapiens arylformamidase (AFMID), mRNA.			0.460364	0.0119182	-0.179603	0.416406
ILMN_1720430	79144	PPDPF	Homo sapiens pancreatic progenitor cell differentiation and proliferation factor homolog (zebrafish) (PPDPF), mRNA.			0.495454	0.00116034	-0.583539	0.0011767
ILMN_1781966	23762	OSBP2	Homo sapiens oxysterol binding protein 2 (OSBP2), transcript variant 1, mRNA.			0.604859	0.0116662	-0.726462	0.00390444
ILMN_3235567	150568	LOC150568	Homo sapiens hypothetical LOC150568 (LOC150568), non-coding RNA.			0.279316	0.0389869	-0.0451112	0.835794
ILMN_1686116	7057	THBS1	Homo sapiens thrombospondin 1 (THBS1), mRNA.			0.62548	0.00169766	-0.31603	0.133611
ILMN_1811927	343171	OR2W3	Homo sapiens olfactory receptor, family 2, subfamily W, member 3 (OR2W3), mRNA.			0.534715	0.00494661	-0.626671	0.00456737
ILMN_1731233	2999	GZMH	Homo sapiens granzyme H (cathepsin G-like 2, protein h-CCPX) (GZMH), mRNA.			0.363246	0.0451392	-0.110605	0.615117
ILMN_1747344	3563	IL3RA	Homo sapiens interleukin 3 receptor, alpha (low affinity) (IL3RA), mRNA.			0.544538	0.000242764	-0.366527	0.0336195
ILMN_1785141	9645	MICAL2	Homo sapiens microtubule associated monoxygenase, calponin and LIM domain containing 2 (MICAL2), mRNA.			0.46397	0.0031832	-0.476694	0.00840412
ILMN_1693192	5266	PI3	Homo sapiens peptidase inhibitor 3, skin-derived (SKALP) (PI3), mRNA.			0.582453	0.00603903	-0.22201	0.362287
ILMN_3249667	100133678	LOC100133678	PREDICTED: Homo sapiens similar to hCG2042724 (LOC100133678), partial mRNA.			0.490567	0.00515989	-0.256643	0.268604
ILMN_1726666	2878	GPX3	Homo sapiens glutathione peroxidase 3 (plasma) (GPX3), mRNA.			0.331627	0.00839112	-0.144327	0.388198
ILMN_1723043	256236	NAPSB	PREDICTED: Homo sapiens napsin B aspartic peptidase pseudogene, transcript variant 3 (NAPSB), misc RNA.			0.289671	0.0329579	-0.190052	0.34552
ILMN_1778333	10893	MMP24	Homo sapiens matrix metallopeptidase 24 (membrane-inserted) (MMP24), mRNA.			0.35172	0.0125596	-0.158504	0.391906
ILMN_3192419	100128485	LOC100128485	PREDICTED: Homo sapiens similar to conserved hypothetical protein (LOC100128485), mRNA.			0.74798	0.0468899	-0.481009	0.23259
ILMN_1797301	55924	C1orf183	Homo sapiens chromosome 1 open reading frame 183 (C1orf183), transcript variant 1, mRNA.			0.492297	0.000399088	-0.404189	0.0152599
ILMN_1787762	55127	HEATR1	Homo sapiens HEAT repeat containing 1 (HEATR1), mRNA.			0.587392	0.0313393	-0.242859	0.418573
ILMN_2092390	139105	CXorf20	Homo sapiens chromosome X open reading frame 20 (CXorf20), mRNA.			0.591142	6.75365e-05	-0.340693	0.0488463
ILMN_2267787	3257	HPS1	Homo sapiens Hermansky-Pudlak syndrome 1 (HPS1), transcript variant 3, mRNA.			0.406734	0.0140372	-0.596219	0.00390444
ILMN_1733947	23770	FKBP8	Homo sapiens FK506 binding protein 8, 38kDa (FKBP8), mRNA.			0.416629	0.00295928	-0.29634	0.0826268
ILMN_1782845	6710	SPTB	Homo sapiens spectrin, beta, erythrocytic (SPTB), transcript variant 2, mRNA.			0.431769	0.0351541	-0.2438	0.315138
ILMN_1736911	7111	TMOD1	Homo sapiens tropomodulin 1 (TMOD1), mRNA.			0.646907	0.000846405	-0.567628	0.0116372
ILMN_1801091	375298	CERKL	Homo sapiens ceramide kinase-like (CERKL), transcript variant 1, mRNA.			0.769001	0.032536	-0.449208	0.201992
ILMN_1689378	25819	CCRN4L	Homo sapiens CCR4 carbon catabolite repression 4-like (S. cerevisiae) (CCRN4L), mRNA.			0.503904	0.0424573	-0.175558	0.498918
ILMN_1661266	3119	HLA-DQB1	Homo sapiens major histocompatibility complex, class II, DQ beta 1 (HLA-DQB1), mRNA.			0.807965	0.0159255	-0.275037	0.409326
ILMN_1718565	1028	CDKN1C	Homo sapiens cyclin-dependent kinase inhibitor 1C (p57, Kip2) (CDKN1C), mRNA.			0.655272	5.346e-06	-0.858006	2.99832e-05
ILMN_1805561	6563	SLC14A1	Homo sapiens solute carrier family 14 (urea transporter), member 1 (Kidd blood group) (SLC14A1), mRNA.			0.563795	0.00323347	-0.419681	0.052521
ILMN_1738468	3792	KEL	Homo sapiens Kell blood group, metallo-endopeptidase (KEL), mRNA.			0.459714	0.0108719	-0.480989	0.0335731
ILMN_3243112	221687	RNF182	Homo sapiens ring finger protein 182 (RNF182), mRNA.			1.35434	0.00421946	-1.07911	0.0146265
ILMN_1704446	386757	SLC6A10P	Homo sapiens solute carrier family 6 (neurotransmitter transporter, creatine), member 10 (pseudogene) (SLC6A10P) on chromosome 16.			0.373381	0.0442133	-0.335067	0.0819604
ILMN_3237878	100133875	LOC100133875	PREDICTED: Homo sapiens similar to Leukocyte immunoglobulin-like receptor, subfamily A (without TM domain), member 3 (LOC100133875), partial mRNA.			0.61236	0.0150937	-0.149681	0.58907
ILMN_1729487	2766	GMPR	Homo sapiens guanosine monophosphate reductase (GMPR), mRNA.			0.485695	0.00718091	-0.419659	0.025822
ILMN_1687284	219333	USP12	Homo sapiens ubiquitin specific peptidase 12 (USP12), mRNA.			0.423336	0.0144825	-0.292253	0.0883733
ILMN_3243061	100049587	SIGLEC14	Homo sapiens sialic acid binding Ig-like lectin 14 (SIGLEC14), mRNA.			0.612508	0.000253873	-0.397692	0.299241
ILMN_3251587	100008589	LOC100008589	Homo sapiens 28S ribosomal RNA (LOC100008589), non-coding RNA.			0.964355	6.63659e-05	-0.605874	0.036245
ILMN_1763455	284415	VSTM1	Homo sapiens V-set and transmembrane domain containing 1 (VSTM1), mRNA.			0.338405	0.0424573	-0.162456	0.476776
ILMN_1671378	651845	LOC651845	PREDICTED: Homo sapiens similar to HLA class II histocompatibility antigen, DRB1-1 beta chain precursor (MHC class I antigen DRB1*1) (DR-1) (DR1) (LOC651845), mRNA.			0.517282	0.000426478	-0.278849	0.0661658
ILMN_1808251	29044	C9orf38	PREDICTED: Homo sapiens chromosome 9 open reading frame 38 (C9orf38), mRNA.			0.484893	9.07435e-05	-0.485766	0.00475994
ILMN_1691180	5013	OTX1	Homo sapiens orthodenticle homeobox 1 (OTX1), mRNA.			0.321773	0.0420952	-0.330808	0.0534742
ILMN_1782429	148534	TMEM56	Homo sapiens transmembrane protein 56 (TMEM56), mRNA.			0.826634	0.000296573	-0.449617	0.0799639
ILMN_1801175	5606	MAP2K3	Homo sapiens mitogen-activated protein kinase kinase 3 (MAP2K3), transcript variant A, mRNA.			0.388605	0.0145644	-0.480819	0.0131498
ILMN_3214893	100132761	LOC100132761	PREDICTED: Homo sapiens hypothetical protein LOC100132761 (LOC100132761), mRNA.			0.941297	0.0209289	-0.422341	0.266889
ILMN_1757900	81856	ZNF611	Homo sapiens zinc finger protein 611 (ZNF611), mRNA.			0.508242	0.00125704	-0.315755	0.107426
ILMN_1686109	6368	CCL23	Homo sapiens chemokine (C-C motif) ligand 23 (CCL23), transcript variant CKbeta8, mRNA.			0.792878	0.0031832	-0.583808	0.0398715
ILMN_1712515	2309	FOXO3	Homo sapiens forkhead box O3 (FOXO3), transcript variant 2, mRNA.			0.555506	0.000745631	-0.402335	0.0188783
ILMN_1740620	374650	FLJ40113	Homo sapiens golgi autoantigen, golgin subfamily a-like (FLJ40113), mRNA.			0.920813	2.99557e-06	-0.788017	0.0011466
ILMN_1779147	8507	ENC1	Homo sapiens ectodermal-neural cortex (with BTB-like domain) (ENC1), mRNA.			0.27597	0.0332592	-0.10439	0.585089
ILMN_1680424	1511	CTSG	Homo sapiens cathepsin G (CTSG), mRNA.			1.24764	3.65356e-06	-0.796097	0.00928152
ILMN_1714445	6536	SLC6A9	Homo sapiens solute carrier family 6 (neurotransmitter transporter, glycine), member 9 (SLC6A9), transcript variant 3, mRNA.			0.992623	6.01121e-06	-0.828248	0.0011466
ILMN_1678493	1123	CHN1	Homo sapiens chimerin (chimaerin) 1 (CHN1), transcript variant 2, mRNA.			0.850197	1.08517e-08	-0.636048	0.000491157
ILMN_3272522	100130325	LOC100130325	PREDICTED: Homo sapiens hypothetical protein LOC100130325 (LOC100130325), mRNA.			0.342985	0.0282624	-0.251796	0.143375
ILMN_1680652	8991	SELENBP1	Homo sapiens selenium binding protein 1 (SELENBP1), mRNA.			0.509557	0.0165041	-0.562141	0.0182239
ILMN_1667408	2035	EPB41	Homo sapiens erythrocyte membrane protein band 4.1 (elliptocytosis 1, RH-linked) (EPB41), transcript variant 3, mRNA.			0.377582	0.0268355	-0.540302	0.00845416
ILMN_1812362	10873	ME3	Homo sapiens malic enzyme 3, NADP(+)-dependent, mitochondrial (ME3), nuclear gene encoding mitochondrial protein, transcript variant 1, mRNA.			0.365833	0.0281194	-0.151267	0.503659
ILMN_1713266	54855	FAM46C	Homo sapiens family with sequence similarity 46, member C (FAM46C), mRNA.			0.502775	0.00457612	-0.276855	0.168031
ILMN_1712673	23328	SASH1	Homo sapiens SAM and SH3 domain containing 1 (SASH1), mRNA.			0.383367	0.00730768	-0.316833	0.0640077
ILMN_2068874	9625	AATK	Homo sapiens apoptosis-associated tyrosine kinase (AATK), mRNA.			0.505026	3.40658e-05	-0.332984	0.0156435
ILMN_1759155	439996	IFIT1L	Homo sapiens interferon-induced protein with tetratricopeptide repeats 1-like (IFIT1L), mRNA.			0.473322	0.00877169	-0.466117	0.0306775
ILMN_1675190	56729	RETN	Homo sapiens resistin (RETN), mRNA.			0.951876	4.4932e-05	-0.566456	0.0267004
ILMN_1716218	6196	RPS6KA2	Homo sapiens ribosomal protein S6 kinase, 90kDa, polypeptide 2 (RPS6KA2), transcript variant 2, mRNA.			0.355449	0.0219558	-0.227787	0.19567
ILMN_1684982	5166	PDK4	Homo sapiens pyruvate dehydrogenase kinase, isozyme 4 (PDK4), mRNA.			1.08258	1.57216e-16	-0.909445	2.066e-07
ILMN_1751625	932	MS4A3	Homo sapiens membrane-spanning 4-domains, subfamily A, member 3 (hematopoietic cell-specific) (MS4A3), transcript variant 1, mRNA.			0.470822	0.00664487	-0.267264	0.22651
ILMN_1775175	6123	RPL3L	Homo sapiens ribosomal protein L3-like (RPL3L), mRNA.			0.481093	0.0149257	-0.145149	0.58907
ILMN_2115974	284110	GSDM1	Homo sapiens gasdermin 1 (GSDM1), mRNA.			0.56181	0.0343447	-0.250461	0.381402
ILMN_1707304	10661	KLF1	Homo sapiens Kruppel-like factor 1 (erythroid) (KLF1), mRNA.			0.437485	0.0232643	-0.616633	0.0033184
ILMN_1811410	6005	RHAG	Homo sapiens Rh-associated glycoprotein (RHAG), mRNA.			0.399005	0.0247561	-0.279065	0.183755
ILMN_1742901	222967	RSPH10B	Homo sapiens radial spoke head 10 homolog B (Chlamydomonas) (RSPH10B), mRNA.			0.467954	0.0141501	-0.431611	0.026663
ILMN_1701686	652479	LOC652479	PREDICTED: Homo sapiens similar to major histocompatibility complex, class II, DR beta 4 precursor (LOC652479), mRNA.			0.353213	0.0126663	-0.209503	0.201735
ILMN_1694325	4784	NFIX	Homo sapiens nuclear factor I/X (CCAAT-binding transcription factor) (NFIX), mRNA.			0.93612	0.000105228	-0.579342	0.0354109
ILMN_2273447	8131	C16orf35	Homo sapiens chromosome 16 open reading frame 35 (C16orf35), transcript variant 1, mRNA.			0.491484	0.00421946	-0.372151	0.0373198
ILMN_1676973	56344	CABP5	Homo sapiens calcium binding protein 5 (CABP5), mRNA.			0.507067	0.00070002	-0.286258	0.0974503
ILMN_1684227	115330	GPR146	Homo sapiens G protein-coupled receptor 146 (GPR146), mRNA.			0.398689	0.0308496	-0.274939	0.215042
ILMN_1741632	5866	RAB3IL1	Homo sapiens RAB3A interacting protein (rabin3)-like 1 (RAB3IL1), mRNA.			0.474197	0.0107754	-0.535965	0.0156074
ILMN_2159694	3126	HLA-DRB4	Homo sapiens major histocompatibility complex, class II, DR beta 4 (HLA-DRB4), mRNA.			1.18086	0.0217749	-0.73303	0.201019
ILMN_1808405	3117	HLA-DQA1	PREDICTED: Homo sapiens major histocompatibility complex, class II, DQ alpha 1, transcript variant 10 (HLA-DQA1), mRNA.			0.495826	0.0012283	-0.263275	0.22651
ILMN_1755537	9086	EIF1AY	Homo sapiens eukaryotic translation initiation factor 1A, Y-linked (EIF1AY), mRNA.			1.42404	0.0346767	-0.539121	0.503659
ILMN_1783443	246	ALOX15	PREDICTED: Homo sapiens arachidonate 15-lipoxygenase (ALOX15), mRNA.			0.327604	0.0469737	-0.179972	0.315138
ILMN_2195390	391257	SUMO1P1	Homo sapiens SUMO1 pseudogene 1 (SUMO1P1) on chromosome 20.			0.386795	0.0194584	-0.148404	0.45208
ILMN_1720373	8140	SLC7A5	Homo sapiens solute carrier family 7 (cationic amino acid transporter, y+ system), member 5 (SLC7A5), mRNA.			0.867357	2.28283e-05	-0.596608	0.00680252
ILMN_1652431	759	CA1	Homo sapiens carbonic anhydrase I (CA1), mRNA.			0.722738	0.00115588	-0.585727	0.0215578
ILMN_1702738	147700	KLC3	Homo sapiens kinesin light chain 3 (KLC3), transcript variant 1, mRNA.			0.465184	0.03532	-0.477531	0.0697055
ILMN_1706483	79098	C1orf116	Homo sapiens chromosome 1 open reading frame 116 (C1orf116), transcript variant 1, mRNA.			0.497248	0.00192269	-0.352403	0.0736395
ILMN_1815057	5159	PDGFRB	Homo sapiens platelet-derived growth factor receptor, beta polypeptide (PDGFRB), mRNA.			0.696362	0.000555147	-0.453703	0.0250182
ILMN_1716089	25959	KANK2	Homo sapiens KN motif and ankyrin repeat domains 2 (KANK2), mRNA.			0.420313	0.023954	-0.450724	0.00934978
ILMN_1785402	4052	LTBP1	Homo sapiens latent transforming growth factor beta binding protein 1 (LTBP1), transcript variant 2, mRNA.			0.360196	0.0425101	-0.0730193	0.778943
ILMN_1707872	55680	RUFY2	Homo sapiens RUN and FYVE domain containing 2 (RUFY2), transcript variant 1, mRNA.			0.366944	0.0282624	-0.123165	0.516241
ILMN_2106265	284161	GDPD1	Homo sapiens glycerophosphodiester phosphodiesterase domain containing 1 (GDPD1), mRNA.			-0.294983	0.0424573	0.0767931	0.641934
ILMN_1810584	3554	IL1R1	Homo sapiens interleukin 1 receptor, type I (IL1R1), mRNA.			-0.333276	0.0451764	0.22596	0.265951
ILMN_3203976	392008	LOC392008	PREDICTED: Homo sapiens similar to hCG2010255 (LOC392008), mRNA.			-0.338388	0.0138859	0.20405	0.0915773
ILMN_3289655	643960	LOC643960	PREDICTED: Homo sapiens misc_RNA (LOC643960), miscRNA.			-0.362087	0.027521	0.243775	0.209913
ILMN_1666082	55027	HEATR3	Homo sapiens HEAT repeat containing 3 (HEATR3), mRNA.			-0.372891	0.0387255	0.140041	0.509077
ILMN_1675354	283131	TncRNA	PREDICTED: Homo sapiens trophoblast-derived noncoding RNA (TncRNA), misc RNA.			-0.414313	0.00911257	0.502852	0.0131498
ILMN_2172588	3551	IKBKB	Homo sapiens inhibitor of kappa light polypeptide gene enhancer in B-cells, kinase beta (IKBKB), mRNA.			-0.326219	0.0336882	0.175944	0.272774
ILMN_1698668	9975	NR1D2	PREDICTED: Homo sapiens nuclear receptor subfamily 1, group D, member 2 (NR1D2), mRNA.			-0.354915	0.0336882	0.0723623	0.74178
ILMN_2405190	9218	VAPA	Homo sapiens VAMP (vesicle-associated membrane protein)-associated protein A, 33kDa (VAPA), transcript variant 2, mRNA.			-0.403176	0.0275308	0.182418	0.383785
ILMN_1766753	5937	RBMS1	Homo sapiens RNA binding motif, single stranded interacting protein 1 (RBMS1), transcript variant 3, mRNA.			-0.340137	0.0266078	0.364858	0.0261726
ILMN_1805902	1990	ELA1	Homo sapiens elastase 1, pancreatic (ELA1), mRNA.			-0.798535	8.50536e-07	0.526214	0.00390444
ILMN_1740606	219790	RTKN2	Homo sapiens rhotekin 2 (RTKN2), mRNA.			-0.291344	0.0257971	0.0845471	0.617292
ILMN_1801341	201625	DNHD2	PREDICTED: Homo sapiens dynein heavy chain domain 2 (DNHD2), mRNA.			-0.296753	0.0377749	0.0585535	0.769521
ILMN_3199628	100131271	LOC100131271	PREDICTED: Homo sapiens hypothetical LOC100131271 (LOC100131271), mRNA.			-0.414931	0.0297614	0.182197	0.391965
ILMN_3290035	653737	LOC653737	PREDICTED: Homo sapiens hypothetical LOC653737 (LOC653737), mRNA.			-0.45477	0.000449705	0.127431	0.617292
ILMN_3299356	729004	LOC729004	PREDICTED: Homo sapiens misc_RNA (LOC729004), miscRNA.			-0.411253	0.0146558	0.140561	0.433127
ILMN_1721895	644338	LOC644338	PREDICTED: Homo sapiens similar to 60S ribosomal protein L37a (LOC644338), mRNA.			-0.449194	0.0402279	0.133853	0.595625
ILMN_1789346	646043	LOC646043	PREDICTED: Homo sapiens similar to CG32346-PB, isoform B (LOC646043), mRNA.			-0.507192	0.0125009	0.188769	0.336606
ILMN_1777668	647949	LOC647949	PREDICTED: Homo sapiens similar to 60S ribosomal protein L7a (Surfeit locus protein 3) (LOC647949), mRNA.			-0.270689	0.0304217	0.15776	0.276155
ILMN_3292970	100131085	LOC100131085	PREDICTED: Homo sapiens misc_RNA (LOC100131085), miscRNA.			-0.409063	0.0256788	0.112187	0.606871
ILMN_2085933	347168	OR1J1	Homo sapiens olfactory receptor, family 1, subfamily J, member 1 (OR1J1), mRNA.			-0.364658	0.0489791	0.19053	0.380639
ILMN_2059357	3822	KLRC2	Homo sapiens killer cell lectin-like receptor subfamily C, member 2 (KLRC2), mRNA.			-0.56289	0.0474457	0.35916	0.262863
ILMN_1759173	11060	WWP2	Homo sapiens WW domain containing E3 ubiquitin protein ligase 2 (WWP2), transcript variant 1, mRNA.			-0.336165	0.00779781	0.265441	0.0632541
ILMN_1705403	29785	CYP2S1	Homo sapiens cytochrome P450, family 2, subfamily S, polypeptide 1 (CYP2S1), mRNA.			-0.35019	0.03082	0.160179	0.382682
ILMN_1797155	64149	C17orf75	Homo sapiens chromosome 17 open reading frame 75 (C17orf75), mRNA.			-0.52439	0.000283849	0.361073	0.0112597
ILMN_1791466	3146	HMGB1	Homo sapiens high-mobility group box 1 (HMGB1), mRNA.			-0.545453	0.010809	0.269145	0.220027
ILMN_1680434	9479	MAPK8IP1	Homo sapiens mitogen-activated protein kinase 8 interacting protein 1 (MAPK8IP1), mRNA.			-0.453009	0.0161603	0.183303	0.251928
ILMN_3252093	100128548	LOC100128548	PREDICTED: Homo sapiens misc_RNA (LOC100128548), miscRNA.			-0.390917	0.0144091	0.186203	0.281042
ILMN_3247110	100132858	LOC100132858	PREDICTED: Homo sapiens hypothetical protein LOC100132858 (LOC100132858), mRNA.			-0.298466	0.039636	0.425212	0.0257
ILMN_3274271	401537	LOC401537	PREDICTED: Homo sapiens misc_RNA (LOC401537), miscRNA.			-0.310381	0.0117479	0.168337	0.215513
ILMN_1729591	642701	LOC642701	PREDICTED: Homo sapiens hypothetical protein LOC642701 (LOC642701), mRNA.			-0.438911	0.00287694	0.242731	0.0933126
ILMN_3277850	646942	LOC646942	PREDICTED: Homo sapiens misc_RNA (LOC646942), miscRNA.			-0.64088	0.00107498	0.342446	0.0950353
ILMN_3205364	400389	LOC400389	PREDICTED: Homo sapiens misc_RNA (LOC400389), miscRNA.			-0.362531	0.0491969	0.112872	0.587254
ILMN_1680682	6871	TADA2A	Homo sapiens transcriptional adaptor 2A (TADA2A), transcript variant 1, mRNA.			-0.27812	0.0362776	0.306783	0.0184718
ILMN_1698164	641693	LOC641693	PREDICTED: Homo sapiens hypothetical protein LOC641693 (LOC641693), mRNA.			-0.318649	0.0485846	0.477987	0.0156435
ILMN_3266411	100130892	LOC100130892	PREDICTED: Homo sapiens hypothetical protein LOC100130892 (LOC100130892), mRNA.			-0.606994	0.0428022	0.147033	0.64498
ILMN_1671372	137107	LOC137107	PREDICTED: Homo sapiens similar to ribosomal protein L10a (LOC137107), mRNA.			-0.519133	0.00846278	0.198197	0.367851
ILMN_1698650	79915	C17orf41	PREDICTED: Homo sapiens chromosome 17 open reading frame 41, transcript variant 3 (C17orf41), mRNA.			-0.361569	0.00757446	0.192296	0.265478
ILMN_1672320	441907	LOC441907	PREDICTED: Homo sapiens similar to 60S ribosomal protein L6 (TAX-responsive enhancer element-binding protein 107) (TAXREB107) (Neoplasm-related protein C140) (LOC441907), mRNA.			-0.346952	0.0156834	0.127879	0.448977
ILMN_1656678	440423	SUZ12P	PREDICTED: Homo sapiens suppressor of zeste 12 homolog pseudogene, transcript variant 2 (SUZ12P), mRNA.			-0.686777	1.82068e-06	0.466178	0.00733762
ILMN_1759954	5757	PTMA	Homo sapiens prothymosin, alpha (PTMA), transcript variant 1, mRNA.			-0.390571	0.0381458	0.231883	0.179757
ILMN_1713235	374408	MGC12965	Homo sapiens similar to Cytochrome c, somatic (MGC12965), mRNA.			-0.336712	0.0147692	0.127991	0.310418
ILMN_2091707	123688	LOC123688	Homo sapiens similar to RIKEN cDNA C630028N24 gene (LOC123688), mRNA.			-0.300726	0.0413769	0.125963	0.404072
ILMN_1800055	647295	LOC647295	PREDICTED: Homo sapiens similar to serine palmitoyltransferase subunit 1 isoform b (LOC647295), mRNA.			-0.35835	0.010535	0.243571	0.107948
ILMN_2381037	3987	LIMS1	Homo sapiens LIM and senescent cell antigen-like domains 1 (LIMS1), mRNA.			-0.467965	0.0200858	0.321661	0.14278
